# Supplementary material for: Pupil response to social-emotional material is associated with rumination and depressive symptoms in adults with autism spectrum disorder
Source: PLoS One. 2018 Aug 7;13(8):e0200340. doi: 10.1371/journal.pone.0200340 (PMC6080759; doi:10.1371/journal.pone.0200340)
Supplement: S2 File — This dataset may be used to recreate heatmaps of face exploration to verify consistency of attention to face stimuli across conditions and across diagnostic cohorts (those heatmaps also available upon request from the Corresponding Author, K.O.G.). Variable “MediaName” references the specific NimStim (Tottenham, 2009) image for each trial. (XLSX) [file pone.0200340.s002.xlsx]

## Sheet: Data
StudioTestName	ParticipantName	[Age]Value	[Gender]Value	[Group]Value	MediaName	GazePointX (MCSpx)	GazePointY (MCSpx)	StrictAverageGazePointX (ADCSmm)	StrictAverageGazePointY (ADCSmm)
T1C1.Faces_Block1_F	411p0de	18-23	Male	DEPC				303.27	161.81
T1C1.Faces_Block1_F	411p0de	18-23	Male	DEPC				302.12	163.89
T1C1.Faces_Block1_F	411p0de	18-23	Male	DEPC				278.61	144.29
T1C1.Faces_Block1_F	411p0de	18-23	Male	DEPC				246.35	133.56
T1C1.Faces_Block1_F	411p0de	18-23	Male	DEPC
T1C1.Faces_Block1_F	411p0de	18-23	Male	DEPC
T1C1.Faces_Block1_F	411p0de	18-23	Male	DEPC
T1C1.Faces_Block1_F	411p0de	18-23	Male	DEPC
T1C1.Faces_Block1_F	411p0de	18-23	Male	DEPC
T1C1.Faces_Block1_F	411p0de	18-23	Male	DEPC
T1C1.Faces_Block1_F	411p0de	18-23	Male	DEPC
T1C1.Faces_Block1_F	411p0de	18-23	Male	DEPC
T1C1.Faces_Block1_F	411p0de	18-23	Male	DEPC
T1C1.Faces_Block1_F	411p0de	18-23	Male	DEPC
T1C1.Faces_Block1_F	411p0de	18-23	Male	DEPC
T1C1.Faces_Block1_F	411p0de	18-23	Male	DEPC
T1C1.Faces_Block1_F	411p0de	18-23	Male	DEPC
T1C1.Faces_Block1_F	411p0de	18-23	Male	DEPC
T1C1.Faces_Block1_F	411p0de	18-23	Male	DEPC
T1C1.Faces_Block1_F	411p0de	18-23	Male	DEPC
T1C1.Faces_Block1_F	411p0de	18-23	Male	DEPC
T1C1.Faces_Block1_F	411p0de	18-23	Male	DEPC
T1C1.Faces_Block1_F	411p0de	18-23	Male	DEPC
T1C1.Faces_Block1_F	411p0de	18-23	Male	DEPC
T1C1.Faces_Block1_F	411p0de	18-23	Male	DEPC
T1C1.Faces_Block1_F	411p0de	18-23	Male	DEPC
T1C1.Faces_Block1_F	411p0de	18-23	Male	DEPC
T1C1.Faces_Block1_F	411p0de	18-23	Male	DEPC
T1C1.Faces_Block1_F	411p0de	18-23	Male	DEPC
T1C1.Faces_Block1_F	411p0de	18-23	Male	DEPC
T1C1.Faces_Block1_F	411p0de	18-23	Male	DEPC				245.98	87.12
T1C1.Faces_Block1_F	411p0de	18-23	Male	DEPC	blank gray screen.jpg
T1C1.Faces_Block1_F	411p0de	18-23	Male	DEPC	blank gray screen.jpg
T1C1.Faces_Block1_F	411p0de	18-23	Male	DEPC	blank gray screen.jpg
T1C1.Faces_Block1_F	411p0de	18-23	Male	DEPC	blank gray screen.jpg
T1C1.Faces_Block1_F	411p0de	18-23	Male	DEPC	blank gray screen.jpg	1024	1104
T1C1.Faces_Block1_F	411p0de	18-23	Male	DEPC	blank gray screen.jpg	1256	1005	333.24	53.55
T1C1.Faces_Block1_F	411p0de	18-23	Male	DEPC	blank gray screen.jpg	1406	964
T1C1.Faces_Block1_F	411p0de	18-23	Male	DEPC	blank gray screen.jpg	1535	1045	408.63	42.95
T1C1.Faces_Block1_F	411p0de	18-23	Male	DEPC	blank gray screen.jpg	1746	1091	465.5	30.48
T1C1.Faces_Block1_F	411p0de	18-23	Male	DEPC	blank gray screen.jpg
T1C1.Faces_Block1_F	411p0de	18-23	Male	DEPC	blank gray screen.jpg	1765	1079	470.64	33.56
T1C1.Faces_Block1_F	411p0de	18-23	Male	DEPC	blank gray screen.jpg	1848	975
T1C1.Faces_Block1_F	411p0de	18-23	Male	DEPC	blank gray screen.jpg
T1C1.Faces_Block1_F	411p0de	18-23	Male	DEPC	blank gray screen.jpg	1790	1030
T1C1.Faces_Block1_F	411p0de	18-23	Male	DEPC	blank gray screen.jpg
T1C1.Faces_Block1_F	411p0de	18-23	Male	DEPC	blank gray screen.jpg	1811	1032
T1C1.Faces_Block1_F	411p0de	18-23	Male	DEPC	blank gray screen.jpg	1776	1061	473.7	38.52
T1C1.Faces_Block1_F	411p0de	18-23	Male	DEPC	blank gray screen.jpg	1765	1109	470.66	25.59
T1C1.Faces_Block1_F	411p0de	18-23	Male	DEPC	blank gray screen.jpg	1785	1093	476.09	29.8
T1C1.Faces_Block1_F	411p0de	18-23	Male	DEPC	blank gray screen.jpg	1817	1074	484.66	35.13
T1C1.Faces_Block1_F	411p0de	18-23	Male	DEPC	blank gray screen.jpg	1783	1086	475.57	31.72
T1C1.Faces_Block1_F	411p0de	18-23	Male	DEPC	blank gray screen.jpg	1777	1095	473.97	29.38
T1C1.Faces_Block1_F	411p0de	18-23	Male	DEPC	blank gray screen.jpg	1767	1116	471.24	23.61
T1C1.Faces_Block1_F	411p0de	18-23	Male	DEPC	blank gray screen.jpg	1802	1063	480.67	38.04
T1C1.Faces_Block1_F	411p0de	18-23	Male	DEPC	blank gray screen.jpg	1774	1082	473.23	32.83
T1C1.Faces_Block1_F	411p0de	18-23	Male	DEPC	blank gray screen.jpg	1795	1065	478.66	37.39
T1C1.Faces_Block1_F	411p0de	18-23	Male	DEPC	blank gray screen.jpg	1758	1066	468.78	37.18
T1C1.Faces_Block1_F	411p0de	18-23	Male	DEPC	blank gray screen.jpg	1757	1090	468.71	30.67
T1C1.Faces_Block1_F	411p0de	18-23	Male	DEPC	blank gray screen.jpg	1762	1085	470.01	32.1
T1C1.Faces_Block1_F	411p0de	18-23	Male	DEPC	blank gray screen.jpg	1757	1101	468.72	27.66
T1C1.Faces_Block1_F	411p0de	18-23	Male	DEPC	blank gray screen.jpg	1700	1086
T1C1.Faces_Block1_F	411p0de	18-23	Male	DEPC	blank gray screen.jpg	1725	1139	459.9	17.35
T1C1.Faces_Block1_F	411p0de	18-23	Male	DEPC	blank gray screen.jpg	1746	1114	465.67	24.18
T1C1.Faces_Block1_F	411p0de	18-23	Male	DEPC	blank gray screen.jpg	1771	1043	472.46	43.41
T1C1.Faces_Block1_F	411p0de	18-23	Male	DEPC	blank gray screen.jpg	1771	1088	472.51	31.16
T1C1.Faces_Block1_F	411p0de	18-23	Male	DEPC	blank gray screen.jpg	1795	1025	478.82	48.34
T1C1.Faces_Block1_F	411p0de	18-23	Male	DEPC	blank gray screen.jpg	1786	1079	476.46	33.65
T1C1.Faces_Block1_F	411p0de	18-23	Male	DEPC	blank gray screen.jpg	1774	1105	473.13	26.73
T1C1.Faces_Block1_F	411p0de	18-23	Male	DEPC	blank gray screen.jpg	1729	1121	461.04	22.45
T1C1.Faces_Block1_F	411p0de	18-23	Male	DEPC	blank gray screen.jpg	1777	1044	473.84	43.11
T1C1.Faces_Block1_F	411p0de	18-23	Male	DEPC	blank gray screen.jpg
T1C1.Faces_Block1_F	411p0de	18-23	Male	DEPC	blank gray screen.jpg
T1C1.Faces_Block1_F	411p0de	18-23	Male	DEPC	blank gray screen.jpg	1732	1065	461.93	37.29
T1C1.Faces_Block1_F	411p0de	18-23	Male	DEPC
T1C1.Faces_Block1_F	411p0de	18-23	Male	DEPC
T1C1.Faces_Block1_F	411p0de	18-23	Male	DEPC
T1C1.Faces_Block1_F	411p0de	18-23	Male	DEPC
T1C1.Faces_Block1_F	411p0de	18-23	Male	DEPC				334.21	269.14
T1C1.Faces_Block1_F	411p0de	18-23	Male	DEPC
T1C1.Faces_Block1_F	411p0de	18-23	Male	DEPC
T1C1.Faces_Block1_F	411p0de	18-23	Male	DEPC
T1C1.Faces_Block1_F	411p0de	18-23	Male	DEPC	fixation cross.jpg
T1C1.Faces_Block1_F	411p0de	18-23	Male	DEPC	fixation cross.jpg	1188	130
T1C1.Faces_Block1_F	411p0de	18-23	Male	DEPC	fixation cross.jpg	1160	101
T1C1.Faces_Block1_F	411p0de	18-23	Male	DEPC	fixation cross.jpg	1239	129
T1C1.Faces_Block1_F	411p0de	18-23	Male	DEPC	fixation cross.jpg	1209	213
T1C1.Faces_Block1_F	411p0de	18-23	Male	DEPC	fixation cross.jpg	1231	193
T1C1.Faces_Block1_F	411p0de	18-23	Male	DEPC	fixation cross.jpg	1226	209
T1C1.Faces_Block1_F	411p0de	18-23	Male	DEPC	fixation cross.jpg	1202	144
T1C1.Faces_Block1_F	411p0de	18-23	Male	DEPC	fixation cross.jpg	1217	159
T1C1.Faces_Block1_F	411p0de	18-23	Male	DEPC	fixation cross.jpg
T1C1.Faces_Block1_F	411p0de	18-23	Male	DEPC	fixation cross.jpg
T1C1.Faces_Block1_F	411p0de	18-23	Male	DEPC	fixation cross.jpg
T1C1.Faces_Block1_F	411p0de	18-23	Male	DEPC	fixation cross.jpg	1061	414
T1C1.Faces_Block1_F	411p0de	18-23	Male	DEPC	fixation cross.jpg	1292	575
T1C1.Faces_Block1_F	411p0de	18-23	Male	DEPC	fixation cross.jpg	1171	487
T1C1.Faces_Block1_F	411p0de	18-23	Male	DEPC	fixation cross.jpg
T1C1.Faces_Block1_F	411p0de	18-23	Male	DEPC	fixation cross.jpg	1262	535
T1C1.Faces_Block1_F	411p0de	18-23	Male	DEPC	fixation cross.jpg	1143	437
T1C1.Faces_Block1_F	411p0de	18-23	Male	DEPC	fixation cross.jpg	1200	493
T1C1.Faces_Block1_F	411p0de	18-23	Male	DEPC	fixation cross.jpg	1284	619
T1C1.Faces_Block1_F	411p0de	18-23	Male	DEPC	fixation cross.jpg
T1C1.Faces_Block1_F	411p0de	18-23	Male	DEPC	fixation cross.jpg	1063	501	281.23	189.82
T1C1.Faces_Block1_F	411p0de	18-23	Male	DEPC	fixation cross.jpg	1064	489	281.26	193.14
T1C1.Faces_Block1_F	411p0de	18-23	Male	DEPC	fixation cross.jpg
T1C1.Faces_Block1_F	411p0de	18-23	Male	DEPC	fixation cross.jpg	1091	619	288.56	158.01
T1C1.Faces_Block1_F	411p0de	18-23	Male	DEPC	fixation cross.jpg	1038	589	274.18	166.02
T1C1.Faces_Block1_F	411p0de	18-23	Male	DEPC	fixation cross.jpg	1023	558	270.22	174.31
T1C1.Faces_Block1_F	411p0de	18-23	Male	DEPC	fixation cross.jpg	1100	653	291.04	148.8
T1C1.Faces_Block1_F	411p0de	18-23	Male	DEPC	fixation cross.jpg	1039	596	274.65	164.27
T1C1.Faces_Block1_F	411p0de	18-23	Male	DEPC	fixation cross.jpg	1043	644	275.75	151.27
T1C1.Faces_Block1_F	411p0de	18-23	Male	DEPC	fixation cross.jpg	1057	595	279.54	164.61
T1C1.Faces_Block1_F	411p0de	18-23	Male	DEPC	fixation cross.jpg	1028	589	271.53	165.96
T1C1.Faces_Block1_F	411p0de	18-23	Male	DEPC	fixation cross.jpg	1046	625	276.58	156.51
T1C1.Faces_Block1_F	411p0de	18-23	Male	DEPC	fixation cross.jpg	1024	573	270.44	170.34
T1C1.Faces_Block1_F	411p0de	18-23	Male	DEPC	fixation cross.jpg	1023	591	270.18	165.55
T1C1.Faces_Block1_F	411p0de	18-23	Male	DEPC	fixation cross.jpg	1044	580	275.95	168.44
T1C1.Faces_Block1_F	411p0de	18-23	Male	DEPC	fixation cross.jpg	1041	603	275.21	162.36
T1C1.Faces_Block1_F	411p0de	18-23	Male	DEPC	fixation cross.jpg	1135	619
T1C1.Faces_Block1_F	411p0de	18-23	Male	DEPC	fixation cross.jpg	1083	630
T1C1.Faces_Block1_F	411p0de	18-23	Male	DEPC	fixation cross.jpg
T1C1.Faces_Block1_F	411p0de	18-23	Male	DEPC	fixation cross.jpg	1072	637
T1C1.Faces_Block1_F	411p0de	18-23	Male	DEPC	fixation cross.jpg	1077	606
T1C1.Faces_Block1_F	411p0de	18-23	Male	DEPC	fixation cross.jpg	1044	573
T1C1.Faces_Block1_F	411p0de	18-23	Male	DEPC	fixation cross.jpg	1038	556
T1C1.Faces_Block1_F	411p0de	18-23	Male	DEPC	fixation cross.jpg	1034	606
T1C1.Faces_Block1_F	411p0de	18-23	Male	DEPC	fixation cross.jpg	1114	589
T1C1.Faces_Block1_F	411p0de	18-23	Male	DEPC	fixation cross.jpg	1165	649
T1C1.Faces_Block1_F	411p0de	18-23	Male	DEPC	fixation cross.jpg	1104	602
T1C1.Faces_Block1_F	411p0de	18-23	Male	DEPC	fixation cross.jpg	1064	643	281.23	151.4
T1C1.Faces_Block1_F	411p0de	18-23	Male	DEPC	fixation cross.jpg	1029	640	271.91	152.32
T1C1.Faces_Block1_F	411p0de	18-23	Male	DEPC	fixation cross.jpg	1108	830
T1C1.Faces_Block1_F	411p0de	18-23	Male	DEPC	fixation cross.jpg
T1C1.Faces_Block1_F	411p0de	18-23	Male	DEPC	fixation cross.jpg
T1C1.Faces_Block1_F	411p0de	18-23	Male	DEPC	fixation cross.jpg
T1C1.Faces_Block1_F	411p0de	18-23	Male	DEPC	fixation cross.jpg	1127	966	298.34	64.34
T1C1.Faces_Block1_F	411p0de	18-23	Male	DEPC	fixation cross.jpg	1016	661
T1C1.Faces_Block1_F	411p0de	18-23	Male	DEPC	fixation cross.jpg	1110	641	293.66	151.91
T1C1.Faces_Block1_F	411p0de	18-23	Male	DEPC	fixation cross.jpg	1182	654
T1C1.Faces_Block1_F	411p0de	18-23	Male	DEPC	fixation cross.jpg	1197	657
T1C1.Faces_Block1_F	411p0de	18-23	Male	DEPC	fixation cross.jpg	1057	583
T1C1.Faces_Block1_F	411p0de	18-23	Male	DEPC	fixation cross.jpg
T1C1.Faces_Block1_F	411p0de	18-23	Male	DEPC
T1C1.Faces_Block1_F	411p0de	18-23	Male	DEPC
T1C1.Faces_Block1_F	411p0de	18-23	Male	DEPC
T1C1.Faces_Block1_F	411p0de	18-23	Male	DEPC
T1C1.Faces_Block1_F	411p0de	18-23	Male	DEPC	T1C1_69_02f_an_o.jpg	1031	574	272.37	170.18
T1C1.Faces_Block1_F	411p0de	18-23	Male	DEPC	T1C1_69_02f_an_o.jpg	1148	665	303.9	145.69
T1C1.Faces_Block1_F	411p0de	18-23	Male	DEPC	T1C1_69_02f_an_o.jpg	1096	647	289.93	150.47
T1C1.Faces_Block1_F	411p0de	18-23	Male	DEPC	T1C1_69_02f_an_o.jpg	1112	619	294.32	157.84
T1C1.Faces_Block1_F	411p0de	18-23	Male	DEPC	T1C1_69_02f_an_o.jpg	1141	656	302.04	148.04
T1C1.Faces_Block1_F	411p0de	18-23	Male	DEPC	T1C1_69_02f_an_o.jpg	1132	618	299.78	158.21
T1C1.Faces_Block1_F	411p0de	18-23	Male	DEPC	T1C1_69_02f_an_o.jpg	1107	561	292.96	173.54
T1C1.Faces_Block1_F	411p0de	18-23	Male	DEPC	T1C1_69_02f_an_o.jpg	1062	560	280.92	173.81
T1C1.Faces_Block1_F	411p0de	18-23	Male	DEPC	T1C1_69_02f_an_o.jpg	1080	621	285.56	157.47
T1C1.Faces_Block1_F	411p0de	18-23	Male	DEPC	T1C1_69_02f_an_o.jpg	1106	631	292.6	154.91
T1C1.Faces_Block1_F	411p0de	18-23	Male	DEPC	T1C1_69_02f_an_o.jpg	1081	641	285.8	152.14
T1C1.Faces_Block1_F	411p0de	18-23	Male	DEPC	T1C1_69_02f_an_o.jpg	1079	592	285.46	165.39
T1C1.Faces_Block1_F	411p0de	18-23	Male	DEPC	T1C1_69_02f_an_o.jpg	1130	606	299.25	161.55
T1C1.Faces_Block1_F	411p0de	18-23	Male	DEPC	T1C1_69_02f_an_o.jpg	1028	595	271.54	164.41
T1C1.Faces_Block1_F	411p0de	18-23	Male	DEPC	T1C1_69_02f_an_o.jpg	1007	646
T1C1.Faces_Block1_F	411p0de	18-23	Male	DEPC	T1C1_69_02f_an_o.jpg
T1C1.Faces_Block1_F	411p0de	18-23	Male	DEPC	T1C1_69_02f_an_o.jpg
T1C1.Faces_Block1_F	411p0de	18-23	Male	DEPC	T1C1_69_02f_an_o.jpg
T1C1.Faces_Block1_F	411p0de	18-23	Male	DEPC	T1C1_69_02f_an_o.jpg
T1C1.Faces_Block1_F	411p0de	18-23	Male	DEPC	T1C1_69_02f_an_o.jpg
T1C1.Faces_Block1_F	411p0de	18-23	Male	DEPC	T1C1_69_02f_an_o.jpg
T1C1.Faces_Block1_F	411p0de	18-23	Male	DEPC	T1C1_69_02f_an_o.jpg
T1C1.Faces_Block1_F	411p0de	18-23	Male	DEPC	T1C1_69_02f_an_o.jpg
T1C1.Faces_Block1_F	411p0de	18-23	Male	DEPC	T1C1_69_02f_an_o.jpg
T1C1.Faces_Block1_F	411p0de	18-23	Male	DEPC	T1C1_69_02f_an_o.jpg
T1C1.Faces_Block1_F	411p0de	18-23	Male	DEPC	T1C1_69_02f_an_o.jpg
T1C1.Faces_Block1_F	411p0de	18-23	Male	DEPC
T1C1.Faces_Block1_F	411p0de	18-23	Male	DEPC
T1C1.Faces_Block1_F	411p0de	18-23	Male	DEPC
T1C1.Faces_Block1_F	411p0de	18-23	Male	DEPC
T1C1.Faces_Block1_F	411p0de	18-23	Male	DEPC
T1C1.Faces_Block1_F	411p0de	18-23	Male	DEPC
T1C1.Faces_Block1_F	411p0de	18-23	Male	DEPC
T1C1.Faces_Block1_F	411p0de	18-23	Male	DEPC	scrambled slide with av lumin of 164.jpg	1050	707
T1C1.Faces_Block1_F	411p0de	18-23	Male	DEPC	scrambled slide with av lumin of 164.jpg
T1C1.Faces_Block1_F	411p0de	18-23	Male	DEPC	scrambled slide with av lumin of 164.jpg	1116	749	295.42	122.81
T1C1.Faces_Block1_F	411p0de	18-23	Male	DEPC	scrambled slide with av lumin of 164.jpg	1032	721	272.71	130.42
T1C1.Faces_Block1_F	411p0de	18-23	Male	DEPC	scrambled slide with av lumin of 164.jpg	994	666	262.27	145.41
T1C1.Faces_Block1_F	411p0de	18-23	Male	DEPC	scrambled slide with av lumin of 164.jpg	1013	703	267.64	135.15
T1C1.Faces_Block1_F	411p0de	18-23	Male	DEPC	scrambled slide with av lumin of 164.jpg	1011	647	266.93	150.36
T1C1.Faces_Block1_F	411p0de	18-23	Male	DEPC	scrambled slide with av lumin of 164.jpg	1047	720	276.63	130.83
T1C1.Faces_Block1_F	411p0de	18-23	Male	DEPC	scrambled slide with av lumin of 164.jpg	1001	737	264.28	126.05
T1C1.Faces_Block1_F	411p0de	18-23	Male	DEPC	scrambled slide with av lumin of 164.jpg	1010	761	266.82	119.51
T1C1.Faces_Block1_F	411p0de	18-23	Male	DEPC	scrambled slide with av lumin of 164.jpg	992	667	261.76	145.04
T1C1.Faces_Block1_F	411p0de	18-23	Male	DEPC	scrambled slide with av lumin of 164.jpg	1048	675	277.08	142.8
T1C1.Faces_Block1_F	411p0de	18-23	Male	DEPC	scrambled slide with av lumin of 164.jpg	1109	732	293.56	127.34
T1C1.Faces_Block1_F	411p0de	18-23	Male	DEPC	scrambled slide with av lumin of 164.jpg	1019	747	269.09	123.42
T1C1.Faces_Block1_F	411p0de	18-23	Male	DEPC	scrambled slide with av lumin of 164.jpg	1050	715	277.69	132.14
T1C1.Faces_Block1_F	411p0de	18-23	Male	DEPC	scrambled slide with av lumin of 164.jpg	1073	778	283.75	115.08
T1C1.Faces_Block1_F	411p0de	18-23	Male	DEPC	scrambled slide with av lumin of 164.jpg	1067	711	282.02	133.14
T1C1.Faces_Block1_F	411p0de	18-23	Male	DEPC	scrambled slide with av lumin of 164.jpg	1049	698	277.33	136.72
T1C1.Faces_Block1_F	411p0de	18-23	Male	DEPC	scrambled slide with av lumin of 164.jpg	1080	749	285.61	122.83
T1C1.Faces_Block1_F	411p0de	18-23	Male	DEPC	scrambled slide with av lumin of 164.jpg	937	650	246.92	149.56
T1C1.Faces_Block1_F	411p0de	18-23	Male	DEPC	scrambled slide with av lumin of 164.jpg	941	616
T1C1.Faces_Block1_F	411p0de	18-23	Male	DEPC	scrambled slide with av lumin of 164.jpg
T1C1.Faces_Block1_F	411p0de	18-23	Male	DEPC	scrambled slide with av lumin of 164.jpg	876	509
T1C1.Faces_Block1_F	411p0de	18-23	Male	DEPC	scrambled slide with av lumin of 164.jpg	853	418
T1C1.Faces_Block1_F	411p0de	18-23	Male	DEPC	scrambled slide with av lumin of 164.jpg
T1C1.Faces_Block1_F	411p0de	18-23	Male	DEPC	scrambled slide with av lumin of 164.jpg
T1C1.Faces_Block1_F	411p0de	18-23	Male	DEPC	scrambled slide with av lumin of 164.jpg
T1C1.Faces_Block1_F	411p0de	18-23	Male	DEPC	scrambled slide with av lumin of 164.jpg
T1C1.Faces_Block1_F	411p0de	18-23	Male	DEPC	scrambled slide with av lumin of 164.jpg	921	519
T1C1.Faces_Block1_F	411p0de	18-23	Male	DEPC	scrambled slide with av lumin of 164.jpg
T1C1.Faces_Block1_F	411p0de	18-23	Male	DEPC	scrambled slide with av lumin of 164.jpg	898	512
T1C1.Faces_Block1_F	411p0de	18-23	Male	DEPC	scrambled slide with av lumin of 164.jpg	884	469
T1C1.Faces_Block1_F	411p0de	18-23	Male	DEPC	scrambled slide with av lumin of 164.jpg	895	499	235.62	190.54
T1C1.Faces_Block1_F	411p0de	18-23	Male	DEPC	scrambled slide with av lumin of 164.jpg	879	466
T1C1.Faces_Block1_F	411p0de	18-23	Male	DEPC	scrambled slide with av lumin of 164.jpg	860	476	226.15	196.78
T1C1.Faces_Block1_F	411p0de	18-23	Male	DEPC	scrambled slide with av lumin of 164.jpg	931	487
T1C1.Faces_Block1_F	411p0de	18-23	Male	DEPC	scrambled slide with av lumin of 164.jpg	925	484
T1C1.Faces_Block1_F	411p0de	18-23	Male	DEPC	scrambled slide with av lumin of 164.jpg
T1C1.Faces_Block1_F	411p0de	18-23	Male	DEPC	scrambled slide with av lumin of 164.jpg	903	449
T1C1.Faces_Block1_F	411p0de	18-23	Male	DEPC	scrambled slide with av lumin of 164.jpg	865	512
T1C1.Faces_Block1_F	411p0de	18-23	Male	DEPC	scrambled slide with av lumin of 164.jpg	748	541
T1C1.Faces_Block1_F	411p0de	18-23	Male	DEPC	scrambled slide with av lumin of 164.jpg
T1C1.Faces_Block1_F	411p0de	18-23	Male	DEPC	scrambled slide with av lumin of 164.jpg
T1C1.Faces_Block1_F	411p0de	18-23	Male	DEPC	scrambled slide with av lumin of 164.jpg
T1C1.Faces_Block1_F	411p0de	18-23	Male	DEPC	scrambled slide with av lumin of 164.jpg	728	543
T1C1.Faces_Block1_F	411p0de	18-23	Male	DEPC	scrambled slide with av lumin of 164.jpg	738	506
T1C1.Faces_Block1_F	411p0de	18-23	Male	DEPC	scrambled slide with av lumin of 164.jpg	743	452
T1C1.Faces_Block1_F	411p0de	18-23	Male	DEPC	scrambled slide with av lumin of 164.jpg
T1C1.Faces_Block1_F	411p0de	18-23	Male	DEPC	scrambled slide with av lumin of 164.jpg
T1C1.Faces_Block1_F	411p0de	18-23	Male	DEPC	scrambled slide with av lumin of 164.jpg
T1C1.Faces_Block1_F	411p0de	18-23	Male	DEPC	scrambled slide with av lumin of 164.jpg	736	484
T1C1.Faces_Block1_F	411p0de	18-23	Male	DEPC	scrambled slide with av lumin of 164.jpg	745	498
T1C1.Faces_Block1_F	411p0de	18-23	Male	DEPC	scrambled slide with av lumin of 164.jpg	742	445
T1C1.Faces_Block1_F	411p0de	18-23	Male	DEPC	scrambled slide with av lumin of 164.jpg
T1C1.Faces_Block1_F	411p0de	18-23	Male	DEPC	scrambled slide with av lumin of 164.jpg	722	476
T1C1.Faces_Block1_F	411p0de	18-23	Male	DEPC	scrambled slide with av lumin of 164.jpg	765	482
T1C1.Faces_Block1_F	411p0de	18-23	Male	DEPC	scrambled slide with av lumin of 164.jpg	750	468
T1C1.Faces_Block1_F	411p0de	18-23	Male	DEPC	scrambled slide with av lumin of 164.jpg
T1C1.Faces_Block1_F	411p0de	18-23	Male	DEPC	scrambled slide with av lumin of 164.jpg
T1C1.Faces_Block1_F	411p0de	18-23	Male	DEPC	scrambled slide with av lumin of 164.jpg
T1C1.Faces_Block1_F	411p0de	18-23	Male	DEPC	scrambled slide with av lumin of 164.jpg	776	785
T1C1.Faces_Block1_F	411p0de	18-23	Male	DEPC	scrambled slide with av lumin of 164.jpg
T1C1.Faces_Block1_F	411p0de	18-23	Male	DEPC	scrambled slide with av lumin of 164.jpg
T1C1.Faces_Block1_F	411p0de	18-23	Male	DEPC	scrambled slide with av lumin of 164.jpg
T1C1.Faces_Block1_F	411p0de	18-23	Male	DEPC	scrambled slide with av lumin of 164.jpg
T1C1.Faces_Block1_F	411p0de	18-23	Male	DEPC	scrambled slide with av lumin of 164.jpg
T1C1.Faces_Block1_F	411p0de	18-23	Male	DEPC	scrambled slide with av lumin of 164.jpg
T1C1.Faces_Block1_F	411p0de	18-23	Male	DEPC	scrambled slide with av lumin of 164.jpg	692	473
T1C1.Faces_Block1_F	411p0de	18-23	Male	DEPC	scrambled slide with av lumin of 164.jpg
T1C1.Faces_Block1_F	411p0de	18-23	Male	DEPC	scrambled slide with av lumin of 164.jpg	734	441
T1C1.Faces_Block1_F	411p0de	18-23	Male	DEPC	scrambled slide with av lumin of 164.jpg	765	490	200.57	192.81
T1C1.Faces_Block1_F	411p0de	18-23	Male	DEPC	scrambled slide with av lumin of 164.jpg	723	486	189.11	194.07
T1C1.Faces_Block1_F	411p0de	18-23	Male	DEPC	scrambled slide with av lumin of 164.jpg	713	430
T1C1.Faces_Block1_F	411p0de	18-23	Male	DEPC	scrambled slide with av lumin of 164.jpg	696	478	181.78	196.02
T1C1.Faces_Block1_F	411p0de	18-23	Male	DEPC	scrambled slide with av lumin of 164.jpg
T1C1.Faces_Block1_F	411p0de	18-23	Male	DEPC	scrambled slide with av lumin of 164.jpg	705	477	184.24	196.51
T1C1.Faces_Block1_F	411p0de	18-23	Male	DEPC	scrambled slide with av lumin of 164.jpg
T1C1.Faces_Block1_F	411p0de	18-23	Male	DEPC	scrambled slide with av lumin of 164.jpg	686	475	179.34	196.94
T1C1.Faces_Block1_F	411p0de	18-23	Male	DEPC	scrambled slide with av lumin of 164.jpg	702	487	183.69	193.6
T1C1.Faces_Block1_F	411p0de	18-23	Male	DEPC	scrambled slide with av lumin of 164.jpg	728	472	190.57	197.76
T1C1.Faces_Block1_F	411p0de	18-23	Male	DEPC	scrambled slide with av lumin of 164.jpg	717	514	187.72	186.38
T1C1.Faces_Block1_F	411p0de	18-23	Male	DEPC	scrambled slide with av lumin of 164.jpg	737	482	192.88	194.94
T1C1.Faces_Block1_F	411p0de	18-23	Male	DEPC	scrambled slide with av lumin of 164.jpg	769	498	201.67	190.54
T1C1.Faces_Block1_F	411p0de	18-23	Male	DEPC	scrambled slide with av lumin of 164.jpg	713	469	186.61	198.57
T1C1.Faces_Block1_F	411p0de	18-23	Male	DEPC	scrambled slide with av lumin of 164.jpg	695	483
T1C1.Faces_Block1_F	411p0de	18-23	Male	DEPC	scrambled slide with av lumin of 164.jpg	675	423
T1C1.Faces_Block1_F	411p0de	18-23	Male	DEPC	scrambled slide with av lumin of 164.jpg	672	461
T1C1.Faces_Block1_F	411p0de	18-23	Male	DEPC	scrambled slide with av lumin of 164.jpg	628	435
T1C1.Faces_Block1_F	411p0de	18-23	Male	DEPC	scrambled slide with av lumin of 164.jpg	657	458
T1C1.Faces_Block1_F	411p0de	18-23	Male	DEPC	scrambled slide with av lumin of 164.jpg	657	487
T1C1.Faces_Block1_F	411p0de	18-23	Male	DEPC	scrambled slide with av lumin of 164.jpg	622	550
T1C1.Faces_Block1_F	411p0de	18-23	Male	DEPC	scrambled slide with av lumin of 164.jpg	574	415	148.89	213.22
T1C1.Faces_Block1_F	411p0de	18-23	Male	DEPC	scrambled slide with av lumin of 164.jpg	585	425	151.94	210.33
T1C1.Faces_Block1_F	411p0de	18-23	Male	DEPC	scrambled slide with av lumin of 164.jpg	592	453	153.87	202.86
T1C1.Faces_Block1_F	411p0de	18-23	Male	DEPC	scrambled slide with av lumin of 164.jpg	580	422	150.66	211.14
T1C1.Faces_Block1_F	411p0de	18-23	Male	DEPC	scrambled slide with av lumin of 164.jpg	586	435	152.33	207.84
T1C1.Faces_Block1_F	411p0de	18-23	Male	DEPC	scrambled slide with av lumin of 164.jpg	578	463	149.92	200.01
T1C1.Faces_Block1_F	411p0de	18-23	Male	DEPC	scrambled slide with av lumin of 164.jpg	571	443	148.19	205.53
T1C1.Faces_Block1_F	411p0de	18-23	Male	DEPC	scrambled slide with av lumin of 164.jpg	562	430	145.75	208.98
T1C1.Faces_Block1_F	411p0de	18-23	Male	DEPC	scrambled slide with av lumin of 164.jpg	577	424	149.61	210.71
T1C1.Faces_Block1_F	411p0de	18-23	Male	DEPC	scrambled slide with av lumin of 164.jpg	572	440	148.4	206.43
T1C1.Faces_Block1_F	411p0de	18-23	Male	DEPC	scrambled slide with av lumin of 164.jpg	573	443	148.83	205.67
T1C1.Faces_Block1_F	411p0de	18-23	Male	DEPC	scrambled slide with av lumin of 164.jpg	578	435	149.91	207.82
T1C1.Faces_Block1_F	411p0de	18-23	Male	DEPC	scrambled slide with av lumin of 164.jpg	576	451	149.56	203.29
T1C1.Faces_Block1_F	411p0de	18-23	Male	DEPC	scrambled slide with av lumin of 164.jpg	550	451	142.56	203.41
T1C1.Faces_Block1_F	411p0de	18-23	Male	DEPC	scrambled slide with av lumin of 164.jpg	565	439	146.59	206.73
T1C1.Faces_Block1_F	411p0de	18-23	Male	DEPC	scrambled slide with av lumin of 164.jpg	580	488	150.63	193.2
T1C1.Faces_Block1_F	411p0de	18-23	Male	DEPC	scrambled slide with av lumin of 164.jpg	581	478	150.95	196.12
T1C1.Faces_Block1_F	411p0de	18-23	Male	DEPC	scrambled slide with av lumin of 164.jpg	560	471	145.15	197.8
T1C1.Faces_Block1_F	411p0de	18-23	Male	DEPC	scrambled slide with av lumin of 164.jpg	570	468	147.88	198.87
T1C1.Faces_Block1_F	411p0de	18-23	Male	DEPC	scrambled slide with av lumin of 164.jpg	592	454	153.9	202.59
T1C1.Faces_Block1_F	411p0de	18-23	Male	DEPC	scrambled slide with av lumin of 164.jpg	658	430
T1C1.Faces_Block1_F	411p0de	18-23	Male	DEPC	scrambled slide with av lumin of 164.jpg	796	521	208.8	184.63
T1C1.Faces_Block1_F	411p0de	18-23	Male	DEPC	scrambled slide with av lumin of 164.jpg	824	500	216.29	190.24
T1C1.Faces_Block1_F	411p0de	18-23	Male	DEPC	scrambled slide with av lumin of 164.jpg	807	499	212	190.25
T1C1.Faces_Block1_F	411p0de	18-23	Male	DEPC	scrambled slide with av lumin of 164.jpg	811	477	212.93	196.22
T1C1.Faces_Block1_F	411p0de	18-23	Male	DEPC	scrambled slide with av lumin of 164.jpg	812	472	213.3	197.74
T1C1.Faces_Block1_F	411p0de	18-23	Male	DEPC	scrambled slide with av lumin of 164.jpg	801	469	210.35	198.49
T1C1.Faces_Block1_F	411p0de	18-23	Male	DEPC	scrambled slide with av lumin of 164.jpg	792	503	207.94	189.35
T1C1.Faces_Block1_F	411p0de	18-23	Male	DEPC	scrambled slide with av lumin of 164.jpg	793	452	208.04	203.16
T1C1.Faces_Block1_F	411p0de	18-23	Male	DEPC	scrambled slide with av lumin of 164.jpg	807	430
T1C1.Faces_Block1_F	411p0de	18-23	Male	DEPC	scrambled slide with av lumin of 164.jpg
T1C1.Faces_Block1_F	411p0de	18-23	Male	DEPC	scrambled slide with av lumin of 164.jpg
T1C1.Faces_Block1_F	411p0de	18-23	Male	DEPC	scrambled slide with av lumin of 164.jpg
T1C1.Faces_Block1_F	411p0de	18-23	Male	DEPC	scrambled slide with av lumin of 164.jpg
T1C1.Faces_Block1_F	411p0de	18-23	Male	DEPC	scrambled slide with av lumin of 164.jpg	821	491
T1C1.Faces_Block1_F	411p0de	18-23	Male	DEPC	scrambled slide with av lumin of 164.jpg	1042	473	275.34	197.54
T1C1.Faces_Block1_F	411p0de	18-23	Male	DEPC	scrambled slide with av lumin of 164.jpg	1170	477	310.09	196.47
T1C1.Faces_Block1_F	411p0de	18-23	Male	DEPC	scrambled slide with av lumin of 164.jpg	1204	413
T1C1.Faces_Block1_F	411p0de	18-23	Male	DEPC	scrambled slide with av lumin of 164.jpg	1102	574
T1C1.Faces_Block1_F	411p0de	18-23	Male	DEPC	scrambled slide with av lumin of 164.jpg
T1C1.Faces_Block1_F	411p0de	18-23	Male	DEPC	scrambled slide with av lumin of 164.jpg
T1C1.Faces_Block1_F	411p0de	18-23	Male	DEPC	scrambled slide with av lumin of 164.jpg	1177	479	311.98	195.93
T1C1.Faces_Block1_F	411p0de	18-23	Male	DEPC	scrambled slide with av lumin of 164.jpg
T1C1.Faces_Block1_F	411p0de	18-23	Male	DEPC	scrambled slide with av lumin of 164.jpg	1191	457	315.7	201.82
T1C1.Faces_Block1_F	411p0de	18-23	Male	DEPC	scrambled slide with av lumin of 164.jpg	1175	474	311.3	197.14
T1C1.Faces_Block1_F	411p0de	18-23	Male	DEPC	scrambled slide with av lumin of 164.jpg	1170	500
T1C1.Faces_Block1_F	411p0de	18-23	Male	DEPC	scrambled slide with av lumin of 164.jpg	1194	491
T1C1.Faces_Block1_F	411p0de	18-23	Male	DEPC	scrambled slide with av lumin of 164.jpg	1186	502
T1C1.Faces_Block1_F	411p0de	18-23	Male	DEPC	scrambled slide with av lumin of 164.jpg	1176	491
T1C1.Faces_Block1_F	411p0de	18-23	Male	DEPC	scrambled slide with av lumin of 164.jpg	1189	516
T1C1.Faces_Block1_F	411p0de	18-23	Male	DEPC	scrambled slide with av lumin of 164.jpg
T1C1.Faces_Block1_F	411p0de	18-23	Male	DEPC	scrambled slide with av lumin of 164.jpg	1155	530
T1C1.Faces_Block1_F	411p0de	18-23	Male	DEPC	scrambled slide with av lumin of 164.jpg	1292	530
T1C1.Faces_Block1_F	411p0de	18-23	Male	DEPC	scrambled slide with av lumin of 164.jpg	1365	642
T1C1.Faces_Block1_F	411p0de	18-23	Male	DEPC	scrambled slide with av lumin of 164.jpg	1441	607	383.35	161.29
T1C1.Faces_Block1_F	411p0de	18-23	Male	DEPC	scrambled slide with av lumin of 164.jpg	1432	606	380.77	161.4
T1C1.Faces_Block1_F	411p0de	18-23	Male	DEPC	scrambled slide with av lumin of 164.jpg	1440	607	383.07	161.19
T1C1.Faces_Block1_F	411p0de	18-23	Male	DEPC	scrambled slide with av lumin of 164.jpg	1452	606	386.2	161.58
T1C1.Faces_Block1_F	411p0de	18-23	Male	DEPC	scrambled slide with av lumin of 164.jpg	1434	614	381.32	159.36
T1C1.Faces_Block1_F	411p0de	18-23	Male	DEPC	scrambled slide with av lumin of 164.jpg	1444	601	383.94	162.95
T1C1.Faces_Block1_F	411p0de	18-23	Male	DEPC	scrambled slide with av lumin of 164.jpg	1427	613	379.37	159.6
T1C1.Faces_Block1_F	411p0de	18-23	Male	DEPC	scrambled slide with av lumin of 164.jpg	1464	646
T1C1.Faces_Block1_F	411p0de	18-23	Male	DEPC	scrambled slide with av lumin of 164.jpg	1496	609
T1C1.Faces_Block1_F	411p0de	18-23	Male	DEPC	scrambled slide with av lumin of 164.jpg	1439	695
T1C1.Faces_Block1_F	411p0de	18-23	Male	DEPC	scrambled slide with av lumin of 164.jpg	1453	668
T1C1.Faces_Block1_F	411p0de	18-23	Male	DEPC	scrambled slide with av lumin of 164.jpg	1455	630
T1C1.Faces_Block1_F	411p0de	18-23	Male	DEPC	scrambled slide with av lumin of 164.jpg	1461	651
T1C1.Faces_Block1_F	411p0de	18-23	Male	DEPC	scrambled slide with av lumin of 164.jpg	1457	614
T1C1.Faces_Block1_F	411p0de	18-23	Male	DEPC	scrambled slide with av lumin of 164.jpg	1479	601
T1C1.Faces_Block1_F	411p0de	18-23	Male	DEPC	scrambled slide with av lumin of 164.jpg	1482	631
T1C1.Faces_Block1_F	411p0de	18-23	Male	DEPC	scrambled slide with av lumin of 164.jpg	1478	629
T1C1.Faces_Block1_F	411p0de	18-23	Male	DEPC	scrambled slide with av lumin of 164.jpg	1457	633
T1C1.Faces_Block1_F	411p0de	18-23	Male	DEPC	scrambled slide with av lumin of 164.jpg	1451	656
T1C1.Faces_Block1_F	411p0de	18-23	Male	DEPC	scrambled slide with av lumin of 164.jpg	1457	634	387.59	153.76
T1C1.Faces_Block1_F	411p0de	18-23	Male	DEPC	scrambled slide with av lumin of 164.jpg	1448	615
T1C1.Faces_Block1_F	411p0de	18-23	Male	DEPC	scrambled slide with av lumin of 164.jpg	1436	670
T1C1.Faces_Block1_F	411p0de	18-23	Male	DEPC	scrambled slide with av lumin of 164.jpg	1481	598
T1C1.Faces_Block1_F	411p0de	18-23	Male	DEPC	scrambled slide with av lumin of 164.jpg	1475	610
T1C1.Faces_Block1_F	411p0de	18-23	Male	DEPC	scrambled slide with av lumin of 164.jpg	1470	616
T1C1.Faces_Block1_F	411p0de	18-23	Male	DEPC	scrambled slide with av lumin of 164.jpg	1483	568
T1C1.Faces_Block1_F	411p0de	18-23	Male	DEPC	scrambled slide with av lumin of 164.jpg	1453	638
T1C1.Faces_Block1_F	411p0de	18-23	Male	DEPC	scrambled slide with av lumin of 164.jpg	1458	631
T1C1.Faces_Block1_F	411p0de	18-23	Male	DEPC	scrambled slide with av lumin of 164.jpg	1468	614
T1C1.Faces_Block1_F	411p0de	18-23	Male	DEPC	scrambled slide with av lumin of 164.jpg	1455	644
T1C1.Faces_Block1_F	411p0de	18-23	Male	DEPC	scrambled slide with av lumin of 164.jpg	1459	656
T1C1.Faces_Block1_F	411p0de	18-23	Male	DEPC	scrambled slide with av lumin of 164.jpg	1480	601
T1C1.Faces_Block1_F	411p0de	18-23	Male	DEPC	scrambled slide with av lumin of 164.jpg	1460	624
T1C1.Faces_Block1_F	411p0de	18-23	Male	DEPC	scrambled slide with av lumin of 164.jpg	1448	657
T1C1.Faces_Block1_F	411p0de	18-23	Male	DEPC	scrambled slide with av lumin of 164.jpg	1437	623
T1C1.Faces_Block1_F	411p0de	18-23	Male	DEPC	scrambled slide with av lumin of 164.jpg	1440	640
T1C1.Faces_Block1_F	411p0de	18-23	Male	DEPC	scrambled slide with av lumin of 164.jpg	1455	628
T1C1.Faces_Block1_F	411p0de	18-23	Male	DEPC	scrambled slide with av lumin of 164.jpg	1472	590	391.44	165.91
T1C1.Faces_Block1_F	411p0de	18-23	Male	DEPC	scrambled slide with av lumin of 164.jpg	1429	585	380.09	167.21
T1C1.Faces_Block1_F	411p0de	18-23	Male	DEPC	scrambled slide with av lumin of 164.jpg	1455	590	386.86	165.86
T1C1.Faces_Block1_F	411p0de	18-23	Male	DEPC	scrambled slide with av lumin of 164.jpg	1473	581	391.88	168.32
T1C1.Faces_Block1_F	411p0de	18-23	Male	DEPC	scrambled slide with av lumin of 164.jpg	1494	592
T1C1.Faces_Block1_F	411p0de	18-23	Male	DEPC	scrambled slide with av lumin of 164.jpg	1430	596	380.21	164.31
T1C1.Faces_Block1_F	411p0de	18-23	Male	DEPC	scrambled slide with av lumin of 164.jpg	1299	496
T1C1.Faces_Block1_F	411p0de	18-23	Male	DEPC	scrambled slide with av lumin of 164.jpg
T1C1.Faces_Block1_F	411p0de	18-23	Male	DEPC	scrambled slide with av lumin of 164.jpg
T1C1.Faces_Block1_F	411p0de	18-23	Male	DEPC	scrambled slide with av lumin of 164.jpg
T1C1.Faces_Block1_F	411p0de	18-23	Male	DEPC	scrambled slide with av lumin of 164.jpg
T1C1.Faces_Block1_F	411p0de	18-23	Male	DEPC	scrambled slide with av lumin of 164.jpg
T1C1.Faces_Block1_F	411p0de	18-23	Male	DEPC	scrambled slide with av lumin of 164.jpg
T1C1.Faces_Block1_F	411p0de	18-23	Male	DEPC	scrambled slide with av lumin of 164.jpg
T1C1.Faces_Block1_F	411p0de	18-23	Male	DEPC	scrambled slide with av lumin of 164.jpg
T1C1.Faces_Block1_F	411p0de	18-23	Male	DEPC	scrambled slide with av lumin of 164.jpg
T1C1.Faces_Block1_F	411p0de	18-23	Male	DEPC	scrambled slide with av lumin of 164.jpg
T1C1.Faces_Block1_F	411p0de	18-23	Male	DEPC	scrambled slide with av lumin of 164.jpg
T1C1.Faces_Block1_F	411p0de	18-23	Male	DEPC	scrambled slide with av lumin of 164.jpg
T1C1.Faces_Block1_F	411p0de	18-23	Male	DEPC	scrambled slide with av lumin of 164.jpg
T1C1.Faces_Block1_F	411p0de	18-23	Male	DEPC	scrambled slide with av lumin of 164.jpg
T1C1.Faces_Block1_F	411p0de	18-23	Male	DEPC	scrambled slide with av lumin of 164.jpg
T1C1.Faces_Block1_F	411p0de	18-23	Male	DEPC	scrambled slide with av lumin of 164.jpg
T1C1.Faces_Block1_F	411p0de	18-23	Male	DEPC	scrambled slide with av lumin of 164.jpg
T1C1.Faces_Block1_F	411p0de	18-23	Male	DEPC	scrambled slide with av lumin of 164.jpg
T1C1.Faces_Block1_F	411p0de	18-23	Male	DEPC	scrambled slide with av lumin of 164.jpg
T1C1.Faces_Block1_F	411p0de	18-23	Male	DEPC	scrambled slide with av lumin of 164.jpg
T1C1.Faces_Block1_F	411p0de	18-23	Male	DEPC	scrambled slide with av lumin of 164.jpg
T1C1.Faces_Block1_F	411p0de	18-23	Male	DEPC	scrambled slide with av lumin of 164.jpg
T1C1.Faces_Block1_F	411p0de	18-23	Male	DEPC	scrambled slide with av lumin of 164.jpg
T1C1.Faces_Block1_F	411p0de	18-23	Male	DEPC	scrambled slide with av lumin of 164.jpg
T1C1.Faces_Block1_F	411p0de	18-23	Male	DEPC	scrambled slide with av lumin of 164.jpg	1008	419
T1C1.Faces_Block1_F	411p0de	18-23	Male	DEPC	scrambled slide with av lumin of 164.jpg
T1C1.Faces_Block1_F	411p0de	18-23	Male	DEPC	scrambled slide with av lumin of 164.jpg	980	474
T1C1.Faces_Block1_F	411p0de	18-23	Male	DEPC	scrambled slide with av lumin of 164.jpg
T1C1.Faces_Block1_F	411p0de	18-23	Male	DEPC	scrambled slide with av lumin of 164.jpg	983	470
T1C1.Faces_Block1_F	411p0de	18-23	Male	DEPC	scrambled slide with av lumin of 164.jpg
T1C1.Faces_Block1_F	411p0de	18-23	Male	DEPC	scrambled slide with av lumin of 164.jpg	991	441	261.5	206
T1C1.Faces_Block1_F	411p0de	18-23	Male	DEPC	scrambled slide with av lumin of 164.jpg
T1C1.Faces_Block1_F	411p0de	18-23	Male	DEPC	scrambled slide with av lumin of 164.jpg	688	491
T1C1.Faces_Block1_F	411p0de	18-23	Male	DEPC	scrambled slide with av lumin of 164.jpg
T1C1.Faces_Block1_F	411p0de	18-23	Male	DEPC	scrambled slide with av lumin of 164.jpg	694	476	181.49	196.63
T1C1.Faces_Block1_F	411p0de	18-23	Male	DEPC	scrambled slide with av lumin of 164.jpg	694	464	181.48	199.96
T1C1.Faces_Block1_F	411p0de	18-23	Male	DEPC	scrambled slide with av lumin of 164.jpg	639	446
T1C1.Faces_Block1_F	411p0de	18-23	Male	DEPC	scrambled slide with av lumin of 164.jpg	654	404
T1C1.Faces_Block1_F	411p0de	18-23	Male	DEPC	scrambled slide with av lumin of 164.jpg	664	401
T1C1.Faces_Block1_F	411p0de	18-23	Male	DEPC	scrambled slide with av lumin of 164.jpg	655	420
T1C1.Faces_Block1_F	411p0de	18-23	Male	DEPC	scrambled slide with av lumin of 164.jpg	622	414
T1C1.Faces_Block1_F	411p0de	18-23	Male	DEPC	scrambled slide with av lumin of 164.jpg	644	411
T1C1.Faces_Block1_F	411p0de	18-23	Male	DEPC	scrambled slide with av lumin of 164.jpg	675	441
T1C1.Faces_Block1_F	411p0de	18-23	Male	DEPC	scrambled slide with av lumin of 164.jpg	796	416
T1C1.Faces_Block1_F	411p0de	18-23	Male	DEPC	scrambled slide with av lumin of 164.jpg	807	469
T1C1.Faces_Block1_F	411p0de	18-23	Male	DEPC	scrambled slide with av lumin of 164.jpg	798	454
T1C1.Faces_Block1_F	411p0de	18-23	Male	DEPC	scrambled slide with av lumin of 164.jpg	833	459
T1C1.Faces_Block1_F	411p0de	18-23	Male	DEPC	scrambled slide with av lumin of 164.jpg	650	425
T1C1.Faces_Block1_F	411p0de	18-23	Male	DEPC	scrambled slide with av lumin of 164.jpg
T1C1.Faces_Block1_F	411p0de	18-23	Male	DEPC	scrambled slide with av lumin of 164.jpg
T1C1.Faces_Block1_F	411p0de	18-23	Male	DEPC	scrambled slide with av lumin of 164.jpg
T1C1.Faces_Block1_F	411p0de	18-23	Male	DEPC	scrambled slide with av lumin of 164.jpg
T1C1.Faces_Block1_F	411p0de	18-23	Male	DEPC	scrambled slide with av lumin of 164.jpg
T1C1.Faces_Block1_F	411p0de	18-23	Male	DEPC	scrambled slide with av lumin of 164.jpg
T1C1.Faces_Block1_F	411p0de	18-23	Male	DEPC	scrambled slide with av lumin of 164.jpg
T1C1.Faces_Block1_F	411p0de	18-23	Male	DEPC	scrambled slide with av lumin of 164.jpg
T1C1.Faces_Block1_F	411p0de	18-23	Male	DEPC	scrambled slide with av lumin of 164.jpg
T1C1.Faces_Block1_F	411p0de	18-23	Male	DEPC	scrambled slide with av lumin of 164.jpg
T1C1.Faces_Block1_F	411p0de	18-23	Male	DEPC	scrambled slide with av lumin of 164.jpg
T1C1.Faces_Block1_F	411p0de	18-23	Male	DEPC	scrambled slide with av lumin of 164.jpg
T1C1.Faces_Block1_F	411p0de	18-23	Male	DEPC	scrambled slide with av lumin of 164.jpg
T1C1.Faces_Block1_F	411p0de	18-23	Male	DEPC	scrambled slide with av lumin of 164.jpg
T1C1.Faces_Block1_F	411p0de	18-23	Male	DEPC	scrambled slide with av lumin of 164.jpg
T1C1.Faces_Block1_F	411p0de	18-23	Male	DEPC	scrambled slide with av lumin of 164.jpg
T1C1.Faces_Block1_F	411p0de	18-23	Male	DEPC	scrambled slide with av lumin of 164.jpg
T1C1.Faces_Block1_F	411p0de	18-23	Male	DEPC	scrambled slide with av lumin of 164.jpg
T1C1.Faces_Block1_F	411p0de	18-23	Male	DEPC	scrambled slide with av lumin of 164.jpg
T1C1.Faces_Block1_F	411p0de	18-23	Male	DEPC	scrambled slide with av lumin of 164.jpg
T1C1.Faces_Block1_F	411p0de	18-23	Male	DEPC	scrambled slide with av lumin of 164.jpg
T1C1.Faces_Block1_F	411p0de	18-23	Male	DEPC	scrambled slide with av lumin of 164.jpg
T1C1.Faces_Block1_F	411p0de	18-23	Male	DEPC	scrambled slide with av lumin of 164.jpg
T1C1.Faces_Block1_F	411p0de	18-23	Male	DEPC	scrambled slide with av lumin of 164.jpg
T1C1.Faces_Block1_F	411p0de	18-23	Male	DEPC	scrambled slide with av lumin of 164.jpg
T1C1.Faces_Block1_F	411p0de	18-23	Male	DEPC	scrambled slide with av lumin of 164.jpg
T1C1.Faces_Block1_F	411p0de	18-23	Male	DEPC	scrambled slide with av lumin of 164.jpg
T1C1.Faces_Block1_F	411p0de	18-23	Male	DEPC	scrambled slide with av lumin of 164.jpg
T1C1.Faces_Block1_F	411p0de	18-23	Male	DEPC	scrambled slide with av lumin of 164.jpg	1228	47
T1C1.Faces_Block1_F	411p0de	18-23	Male	DEPC	scrambled slide with av lumin of 164.jpg
T1C1.Faces_Block1_F	411p0de	18-23	Male	DEPC	scrambled slide with av lumin of 164.jpg	1223	39
T1C1.Faces_Block1_F	411p0de	18-23	Male	DEPC	scrambled slide with av lumin of 164.jpg
T1C1.Faces_Block1_F	411p0de	18-23	Male	DEPC	scrambled slide with av lumin of 164.jpg
T1C1.Faces_Block1_F	411p0de	18-23	Male	DEPC	scrambled slide with av lumin of 164.jpg	1122	330	296.97	236.11
T1C1.Faces_Block1_F	411p0de	18-23	Male	DEPC	scrambled slide with av lumin of 164.jpg
T1C1.Faces_Block1_F	411p0de	18-23	Male	DEPC	scrambled slide with av lumin of 164.jpg	1155	325	305.84	237.45
T1C1.Faces_Block1_F	411p0de	18-23	Male	DEPC	scrambled slide with av lumin of 164.jpg	1185	333	314	235.15
T1C1.Faces_Block1_F	411p0de	18-23	Male	DEPC	scrambled slide with av lumin of 164.jpg	1403	380	372.9	222.65
T1C1.Faces_Block1_F	411p0de	18-23	Male	DEPC	scrambled slide with av lumin of 164.jpg
T1C1.Faces_Block1_F	411p0de	18-23	Male	DEPC	scrambled slide with av lumin of 164.jpg	1485	404
T1C1.Faces_Block1_F	411p0de	18-23	Male	DEPC	scrambled slide with av lumin of 164.jpg
T1C1.Faces_Block1_F	411p0de	18-23	Male	DEPC	scrambled slide with av lumin of 164.jpg	1403	581
T1C1.Faces_Block1_F	411p0de	18-23	Male	DEPC	scrambled slide with av lumin of 164.jpg	1449	478	385.44	196.01
T1C1.Faces_Block1_F	411p0de	18-23	Male	DEPC	scrambled slide with av lumin of 164.jpg	1436	485	381.96	194.01
T1C1.Faces_Block1_F	411p0de	18-23	Male	DEPC	scrambled slide with av lumin of 164.jpg	1451	478	385.73	196.15
T1C1.Faces_Block1_F	411p0de	18-23	Male	DEPC	scrambled slide with av lumin of 164.jpg	1434	468	381.4	198.85
T1C1.Faces_Block1_F	411p0de	18-23	Male	DEPC	scrambled slide with av lumin of 164.jpg
T1C1.Faces_Block1_F	411p0de	18-23	Male	DEPC	scrambled slide with av lumin of 164.jpg	1468	450	390.5	203.62
T1C1.Faces_Block1_F	411p0de	18-23	Male	DEPC	scrambled slide with av lumin of 164.jpg	1450	478	385.54	196.16
T1C1.Faces_Block1_F	411p0de	18-23	Male	DEPC	scrambled slide with av lumin of 164.jpg	1404	506	373.3	188.45
T1C1.Faces_Block1_F	411p0de	18-23	Male	DEPC	scrambled slide with av lumin of 164.jpg	1421	521	377.77	184.62
T1C1.Faces_Block1_F	411p0de	18-23	Male	DEPC	scrambled slide with av lumin of 164.jpg	1382	562
T1C1.Faces_Block1_F	411p0de	18-23	Male	DEPC	scrambled slide with av lumin of 164.jpg
T1C1.Faces_Block1_F	411p0de	18-23	Male	DEPC	scrambled slide with av lumin of 164.jpg	1487	455	395.76	202.36
T1C1.Faces_Block1_F	411p0de	18-23	Male	DEPC	scrambled slide with av lumin of 164.jpg	1467	455	390.26	202.38
T1C1.Faces_Block1_F	411p0de	18-23	Male	DEPC	scrambled slide with av lumin of 164.jpg	1450	529
T1C1.Faces_Block1_F	411p0de	18-23	Male	DEPC	scrambled slide with av lumin of 164.jpg	1470	458	390.94	201.55
T1C1.Faces_Block1_F	411p0de	18-23	Male	DEPC	scrambled slide with av lumin of 164.jpg	1479	469	393.49	198.61
T1C1.Faces_Block1_F	411p0de	18-23	Male	DEPC	scrambled slide with av lumin of 164.jpg	1428	535
T1C1.Faces_Block1_F	411p0de	18-23	Male	DEPC	scrambled slide with av lumin of 164.jpg	1431	564
T1C1.Faces_Block1_F	411p0de	18-23	Male	DEPC	scrambled slide with av lumin of 164.jpg	1403	579
T1C1.Faces_Block1_F	411p0de	18-23	Male	DEPC	scrambled slide with av lumin of 164.jpg	1486	500	395.47	190.25
T1C1.Faces_Block1_F	411p0de	18-23	Male	DEPC	scrambled slide with av lumin of 164.jpg	1480	488	393.74	193.57
T1C1.Faces_Block1_F	411p0de	18-23	Male	DEPC	scrambled slide with av lumin of 164.jpg	1516	554	403.43	175.42
T1C1.Faces_Block1_F	411p0de	18-23	Male	DEPC	scrambled slide with av lumin of 164.jpg	1585	699
T1C1.Faces_Block1_F	411p0de	18-23	Male	DEPC	scrambled slide with av lumin of 164.jpg	1587	699	422.68	136.39
T1C1.Faces_Block1_F	411p0de	18-23	Male	DEPC	scrambled slide with av lumin of 164.jpg	1612	692	429.51	138.42
T1C1.Faces_Block1_F	411p0de	18-23	Male	DEPC	scrambled slide with av lumin of 164.jpg	1620	693	431.58	138.07
T1C1.Faces_Block1_F	411p0de	18-23	Male	DEPC	scrambled slide with av lumin of 164.jpg	1598	691	425.52	138.4
T1C1.Faces_Block1_F	411p0de	18-23	Male	DEPC	scrambled slide with av lumin of 164.jpg	1592	709	424.05	133.6
T1C1.Faces_Block1_F	411p0de	18-23	Male	DEPC	scrambled slide with av lumin of 164.jpg	1582	698	421.15	136.66
T1C1.Faces_Block1_F	411p0de	18-23	Male	DEPC	scrambled slide with av lumin of 164.jpg	1612	680	429.44	141.42
T1C1.Faces_Block1_F	411p0de	18-23	Male	DEPC	scrambled slide with av lumin of 164.jpg	1601	678	426.3	141.93
T1C1.Faces_Block1_F	411p0de	18-23	Male	DEPC	scrambled slide with av lumin of 164.jpg	1592	687	424.12	139.61
T1C1.Faces_Block1_F	411p0de	18-23	Male	DEPC	scrambled slide with av lumin of 164.jpg	1590	735
T1C1.Faces_Block1_F	411p0de	18-23	Male	DEPC	scrambled slide with av lumin of 164.jpg	1623	813	432.37	105.63
T1C1.Faces_Block1_F	411p0de	18-23	Male	DEPC	scrambled slide with av lumin of 164.jpg	1586	963
T1C1.Faces_Block1_F	411p0de	18-23	Male	DEPC	scrambled slide with av lumin of 164.jpg	1552	968
T1C1.Faces_Block1_F	411p0de	18-23	Male	DEPC	scrambled slide with av lumin of 164.jpg	1576	968
T1C1.Faces_Block1_F	411p0de	18-23	Male	DEPC	scrambled slide with av lumin of 164.jpg	1555	964
T1C1.Faces_Block1_F	411p0de	18-23	Male	DEPC	scrambled slide with av lumin of 164.jpg	1591	944
T1C1.Faces_Block1_F	411p0de	18-23	Male	DEPC	scrambled slide with av lumin of 164.jpg	1560	1004
T1C1.Faces_Block1_F	411p0de	18-23	Male	DEPC	scrambled slide with av lumin of 164.jpg	1590	944
T1C1.Faces_Block1_F	411p0de	18-23	Male	DEPC	scrambled slide with av lumin of 164.jpg	1576	941
T1C1.Faces_Block1_F	411p0de	18-23	Male	DEPC	scrambled slide with av lumin of 164.jpg	1612	932
T1C1.Faces_Block1_F	411p0de	18-23	Male	DEPC	scrambled slide with av lumin of 164.jpg	1592	970
T1C1.Faces_Block1_F	411p0de	18-23	Male	DEPC	scrambled slide with av lumin of 164.jpg	1725	1027
T1C1.Faces_Block1_F	411p0de	18-23	Male	DEPC	scrambled slide with av lumin of 164.jpg	1788	1038	476.82	44.95
T1C1.Faces_Block1_F	411p0de	18-23	Male	DEPC	scrambled slide with av lumin of 164.jpg	1790	992	477.52	57.13
T1C1.Faces_Block1_F	411p0de	18-23	Male	DEPC	scrambled slide with av lumin of 164.jpg	1815	984	484.23	59.3
T1C1.Faces_Block1_F	411p0de	18-23	Male	DEPC	scrambled slide with av lumin of 164.jpg	1790	1010	477.38	52.33
T1C1.Faces_Block1_F	411p0de	18-23	Male	DEPC	scrambled slide with av lumin of 164.jpg	1754	1006	467.74	53.31
T1C1.Faces_Block1_F	411p0de	18-23	Male	DEPC	scrambled slide with av lumin of 164.jpg	1766	1033	471.06	46.26
T1C1.Faces_Block1_F	411p0de	18-23	Male	DEPC	scrambled slide with av lumin of 164.jpg	1765	1042	470.63	43.67
T1C1.Faces_Block1_F	411p0de	18-23	Male	DEPC	scrambled slide with av lumin of 164.jpg	1784	970	476.03	63.07
T1C1.Faces_Block1_F	411p0de	18-23	Male	DEPC	scrambled slide with av lumin of 164.jpg	1809	998	482.72	55.56
T1C1.Faces_Block1_F	411p0de	18-23	Male	DEPC	scrambled slide with av lumin of 164.jpg	1769	1015	471.74	50.86
T1C1.Faces_Block1_F	411p0de	18-23	Male	DEPC	scrambled slide with av lumin of 164.jpg	1777	990	474.11	57.69
T1C1.Faces_Block1_F	411p0de	18-23	Male	DEPC	scrambled slide with av lumin of 164.jpg	1785	990	476.28	57.81
T1C1.Faces_Block1_F	411p0de	18-23	Male	DEPC	scrambled slide with av lumin of 164.jpg	1794	992	478.39	57.35
T1C1.Faces_Block1_F	411p0de	18-23	Male	DEPC	scrambled slide with av lumin of 164.jpg	1773	1004	472.96	54.05
T1C1.Faces_Block1_F	411p0de	18-23	Male	DEPC	scrambled slide with av lumin of 164.jpg	1811	1004	483.2	54.1
T1C1.Faces_Block1_F	411p0de	18-23	Male	DEPC	scrambled slide with av lumin of 164.jpg	1770	1035	472.13	45.58
T1C1.Faces_Block1_F	411p0de	18-23	Male	DEPC	scrambled slide with av lumin of 164.jpg	1811	989	483.12	57.89
T1C1.Faces_Block1_F	411p0de	18-23	Male	DEPC	scrambled slide with av lumin of 164.jpg	1786	1017	476.33	50.49
T1C1.Faces_Block1_F	411p0de	18-23	Male	DEPC	scrambled slide with av lumin of 164.jpg	1777	1030	473.88	47.04
T1C1.Faces_Block1_F	411p0de	18-23	Male	DEPC	scrambled slide with av lumin of 164.jpg	1820	994	485.72	56.84
T1C1.Faces_Block1_F	411p0de	18-23	Male	DEPC	scrambled slide with av lumin of 164.jpg	1819	953	485.37	67.66
T1C1.Faces_Block1_F	411p0de	18-23	Male	DEPC	scrambled slide with av lumin of 164.jpg	1807	1010	481.98	52.33
T1C1.Faces_Block1_F	411p0de	18-23	Male	DEPC	scrambled slide with av lumin of 164.jpg	1806	1001	481.86	54.94
T1C1.Faces_Block1_F	411p0de	18-23	Male	DEPC	scrambled slide with av lumin of 164.jpg	1764	1044	470.36	43.18
T1C1.Faces_Block1_F	411p0de	18-23	Male	DEPC	scrambled slide with av lumin of 164.jpg	1821	989	485.84	58.09
T1C1.Faces_Block1_F	411p0de	18-23	Male	DEPC	scrambled slide with av lumin of 164.jpg	1813	1000	483.87	54.93
T1C1.Faces_Block1_F	411p0de	18-23	Male	DEPC	scrambled slide with av lumin of 164.jpg	1768	1017	471.59	50.46
T1C1.Faces_Block1_F	411p0de	18-23	Male	DEPC	scrambled slide with av lumin of 164.jpg	1740	1040
T1C1.Faces_Block1_F	411p0de	18-23	Male	DEPC	scrambled slide with av lumin of 164.jpg	1763	1010
T1C1.Faces_Block1_F	411p0de	18-23	Male	DEPC	scrambled slide with av lumin of 164.jpg	1753	1010
T1C1.Faces_Block1_F	411p0de	18-23	Male	DEPC	scrambled slide with av lumin of 164.jpg	1734	1041
T1C1.Faces_Block1_F	411p0de	18-23	Male	DEPC	scrambled slide with av lumin of 164.jpg	1759	1031
T1C1.Faces_Block1_F	411p0de	18-23	Male	DEPC	scrambled slide with av lumin of 164.jpg	1754	1023
T1C1.Faces_Block1_F	411p0de	18-23	Male	DEPC	scrambled slide with av lumin of 164.jpg	1736	1035
T1C1.Faces_Block1_F	411p0de	18-23	Male	DEPC	scrambled slide with av lumin of 164.jpg	1752	1028
T1C1.Faces_Block1_F	411p0de	18-23	Male	DEPC	scrambled slide with av lumin of 164.jpg	1721	1035
T1C1.Faces_Block1_F	411p0de	18-23	Male	DEPC	scrambled slide with av lumin of 164.jpg	1733	1055
T1C1.Faces_Block1_F	411p0de	18-23	Male	DEPC	scrambled slide with av lumin of 164.jpg	1762	1050
T1C1.Faces_Block1_F	411p0de	18-23	Male	DEPC	scrambled slide with av lumin of 164.jpg	1765	1036
T1C1.Faces_Block1_F	411p0de	18-23	Male	DEPC	scrambled slide with av lumin of 164.jpg	1730	1042
T1C1.Faces_Block1_F	411p0de	18-23	Male	DEPC	scrambled slide with av lumin of 164.jpg	1747	1038
T1C1.Faces_Block1_F	411p0de	18-23	Male	DEPC	scrambled slide with av lumin of 164.jpg	1756	1004	468.25	53.94
T1C1.Faces_Block1_F	411p0de	18-23	Male	DEPC	scrambled slide with av lumin of 164.jpg	1811	1179
T1C1.Faces_Block1_F	411p0de	18-23	Male	DEPC	scrambled slide with av lumin of 164.jpg	1819	1068
T1C1.Faces_Block1_F	411p0de	18-23	Male	DEPC	scrambled slide with av lumin of 164.jpg	1852	1058
T1C1.Faces_Block1_F	411p0de	18-23	Male	DEPC	scrambled slide with av lumin of 164.jpg	1821	1057
T1C1.Faces_Block1_F	411p0de	18-23	Male	DEPC	scrambled slide with av lumin of 164.jpg	1795	1070
T1C1.Faces_Block1_F	411p0de	18-23	Male	DEPC	scrambled slide with av lumin of 164.jpg	1782	1068
T1C1.Faces_Block1_F	411p0de	18-23	Male	DEPC	scrambled slide with av lumin of 164.jpg	1821	1060
T1C1.Faces_Block1_F	411p0de	18-23	Male	DEPC	scrambled slide with av lumin of 164.jpg	1781	1074
T1C1.Faces_Block1_F	411p0de	18-23	Male	DEPC	scrambled slide with av lumin of 164.jpg	1615	996
T1C1.Faces_Block1_F	411p0de	18-23	Male	DEPC	scrambled slide with av lumin of 164.jpg	1368	995	363.39	56.48
T1C1.Faces_Block1_F	411p0de	18-23	Male	DEPC	scrambled slide with av lumin of 164.jpg	1161	956	307.69	67.07
T1C1.Faces_Block1_F	411p0de	18-23	Male	DEPC	scrambled slide with av lumin of 164.jpg	1192	898	315.92	82.69
T1C1.Faces_Block1_F	411p0de	18-23	Male	DEPC	scrambled slide with av lumin of 164.jpg	1188	897	314.76	82.95
T1C1.Faces_Block1_F	411p0de	18-23	Male	DEPC	scrambled slide with av lumin of 164.jpg	1172	942	310.45	70.69
T1C1.Faces_Block1_F	411p0de	18-23	Male	DEPC	scrambled slide with av lumin of 164.jpg	1199	993	317.83	57.11
T1C1.Faces_Block1_F	411p0de	18-23	Male	DEPC	scrambled slide with av lumin of 164.jpg	1150	931	304.5	73.76
T1C1.Faces_Block1_F	411p0de	18-23	Male	DEPC	scrambled slide with av lumin of 164.jpg	1209	979	320.39	60.7
T1C1.Faces_Block1_F	411p0de	18-23	Male	DEPC	scrambled slide with av lumin of 164.jpg	1151	974	304.9	62.23
T1C1.Faces_Block1_F	411p0de	18-23	Male	DEPC	scrambled slide with av lumin of 164.jpg	1186	1023	314.37	48.73
T1C1.Faces_Block1_F	411p0de	18-23	Male	DEPC	scrambled slide with av lumin of 164.jpg	1161	951	307.46	68.2
T1C1.Faces_Block1_F	411p0de	18-23	Male	DEPC	scrambled slide with av lumin of 164.jpg	1173	940	310.82	71.21
T1C1.Faces_Block1_F	411p0de	18-23	Male	DEPC	scrambled slide with av lumin of 164.jpg	1200	948	318.22	69.14
T1C1.Faces_Block1_F	411p0de	18-23	Male	DEPC	scrambled slide with av lumin of 164.jpg	1181	962	312.85	65.28
T1C1.Faces_Block1_F	411p0de	18-23	Male	DEPC	scrambled slide with av lumin of 164.jpg	1167	959	309.03	66.24
T1C1.Faces_Block1_F	411p0de	18-23	Male	DEPC	scrambled slide with av lumin of 164.jpg	1175	931	311.38	73.54
T1C1.Faces_Block1_F	411p0de	18-23	Male	DEPC	scrambled slide with av lumin of 164.jpg	1175	986	311.27	58.77
T1C1.Faces_Block1_F	411p0de	18-23	Male	DEPC	scrambled slide with av lumin of 164.jpg	1165	976	308.79	61.44
T1C1.Faces_Block1_F	411p0de	18-23	Male	DEPC	scrambled slide with av lumin of 164.jpg	1130	894
T1C1.Faces_Block1_F	411p0de	18-23	Male	DEPC	scrambled slide with av lumin of 164.jpg	1085	700	287.06	135.97
T1C1.Faces_Block1_F	411p0de	18-23	Male	DEPC	scrambled slide with av lumin of 164.jpg	1203	646
T1C1.Faces_Block1_F	411p0de	18-23	Male	DEPC	scrambled slide with av lumin of 164.jpg	1048	544	277.01	178.08
T1C1.Faces_Block1_F	411p0de	18-23	Male	DEPC	scrambled slide with av lumin of 164.jpg	1058	584	279.77	167.52
T1C1.Faces_Block1_F	411p0de	18-23	Male	DEPC	scrambled slide with av lumin of 164.jpg	1069	553	282.76	175.65
T1C1.Faces_Block1_F	411p0de	18-23	Male	DEPC	scrambled slide with av lumin of 164.jpg	1048	559	276.96	174.3
T1C1.Faces_Block1_F	411p0de	18-23	Male	DEPC	scrambled slide with av lumin of 164.jpg	988	625
T1C1.Faces_Block1_F	411p0de	18-23	Male	DEPC	scrambled slide with av lumin of 164.jpg	1051	533	277.73	181.3
T1C1.Faces_Block1_F	411p0de	18-23	Male	DEPC	scrambled slide with av lumin of 164.jpg	1042	520	275.39	184.79
T1C1.Faces_Block1_F	411p0de	18-23	Male	DEPC	scrambled slide with av lumin of 164.jpg	1045	555	276.21	175.25
T1C1.Faces_Block1_F	411p0de	18-23	Male	DEPC	scrambled slide with av lumin of 164.jpg	1046	559	276.49	174.06
T1C1.Faces_Block1_F	411p0de	18-23	Male	DEPC	scrambled slide with av lumin of 164.jpg	1017	543	268.62	178.35
T1C1.Faces_Block1_F	411p0de	18-23	Male	DEPC	scrambled slide with av lumin of 164.jpg	1061	506	280.67	188.68
T1C1.Faces_Block1_F	411p0de	18-23	Male	DEPC	scrambled slide with av lumin of 164.jpg	1048	526	276.92	183.24
T1C1.Faces_Block1_F	411p0de	18-23	Male	DEPC	scrambled slide with av lumin of 164.jpg	1045	556	276.17	174.93
T1C1.Faces_Block1_F	411p0de	18-23	Male	DEPC	scrambled slide with av lumin of 164.jpg	1059	570	279.93	171.11
T1C1.Faces_Block1_F	411p0de	18-23	Male	DEPC	scrambled slide with av lumin of 164.jpg	1038	560	274.39	173.95
T1C1.Faces_Block1_F	411p0de	18-23	Male	DEPC	scrambled slide with av lumin of 164.jpg	1004	564
T1C1.Faces_Block1_F	411p0de	18-23	Male	DEPC	scrambled slide with av lumin of 164.jpg	1003	563
T1C1.Faces_Block1_F	411p0de	18-23	Male	DEPC	scrambled slide with av lumin of 164.jpg	993	564
T1C1.Faces_Block1_F	411p0de	18-23	Male	DEPC	scrambled slide with av lumin of 164.jpg	989	543
T1C1.Faces_Block1_F	411p0de	18-23	Male	DEPC	scrambled slide with av lumin of 164.jpg	1017	591
T1C1.Faces_Block1_F	411p0de	18-23	Male	DEPC	scrambled slide with av lumin of 164.jpg	985	577
T1C1.Faces_Block1_F	411p0de	18-23	Male	DEPC	scrambled slide with av lumin of 164.jpg	1051	588
T1C1.Faces_Block1_F	411p0de	18-23	Male	DEPC	scrambled slide with av lumin of 164.jpg	1022	591	270.16	165.58
T1C1.Faces_Block1_F	411p0de	18-23	Male	DEPC	scrambled slide with av lumin of 164.jpg	1024	571
T1C1.Faces_Block1_F	411p0de	18-23	Male	DEPC	scrambled slide with av lumin of 164.jpg	1034	602
T1C1.Faces_Block1_F	411p0de	18-23	Male	DEPC	scrambled slide with av lumin of 164.jpg	1026	571
T1C1.Faces_Block1_F	411p0de	18-23	Male	DEPC	scrambled slide with av lumin of 164.jpg
T1C1.Faces_Block1_F	411p0de	18-23	Male	DEPC	scrambled slide with av lumin of 164.jpg
T1C1.Faces_Block1_F	411p0de	18-23	Male	DEPC	scrambled slide with av lumin of 164.jpg
T1C1.Faces_Block1_F	411p0de	18-23	Male	DEPC	scrambled slide with av lumin of 164.jpg
T1C1.Faces_Block1_F	411p0de	18-23	Male	DEPC	scrambled slide with av lumin of 164.jpg
T1C1.Faces_Block1_F	411p0de	18-23	Male	DEPC	scrambled slide with av lumin of 164.jpg
T1C1.Faces_Block1_F	411p0de	18-23	Male	DEPC	scrambled slide with av lumin of 164.jpg	1358	629	360.74	155.35
T1C1.Faces_Block1_F	411p0de	18-23	Male	DEPC	scrambled slide with av lumin of 164.jpg	1038	598	274.31	163.72
T1C1.Faces_Block1_F	411p0de	18-23	Male	DEPC	scrambled slide with av lumin of 164.jpg	1038	593	274.21	165.01
T1C1.Faces_Block1_F	411p0de	18-23	Male	DEPC	scrambled slide with av lumin of 164.jpg	1038	561	274.23	173.73
T1C1.Faces_Block1_F	411p0de	18-23	Male	DEPC	scrambled slide with av lumin of 164.jpg	1051	633	277.77	154.39
T1C1.Faces_Block1_F	411p0de	18-23	Male	DEPC	scrambled slide with av lumin of 164.jpg	992	716	261.81	131.7
T1C1.Faces_Block1_F	411p0de	18-23	Male	DEPC	scrambled slide with av lumin of 164.jpg
T1C1.Faces_Block1_F	411p0de	18-23	Male	DEPC	scrambled slide with av lumin of 164.jpg
T1C1.Faces_Block1_F	411p0de	18-23	Male	DEPC	scrambled slide with av lumin of 164.jpg
T1C1.Faces_Block1_F	411p0de	18-23	Male	DEPC	scrambled slide with av lumin of 164.jpg
T1C1.Faces_Block1_F	411p0de	18-23	Male	DEPC	scrambled slide with av lumin of 164.jpg
T1C1.Faces_Block1_F	411p0de	18-23	Male	DEPC	scrambled slide with av lumin of 164.jpg	1048	1088	277.09	31.27
T1C1.Faces_Block1_F	411p0de	18-23	Male	DEPC	scrambled slide with av lumin of 164.jpg	1024	611	270.52	160.15
T1C1.Faces_Block1_F	411p0de	18-23	Male	DEPC	scrambled slide with av lumin of 164.jpg	1023	539	270.34	179.48
T1C1.Faces_Block1_F	411p0de	18-23	Male	DEPC	scrambled slide with av lumin of 164.jpg	1043	523	275.56	183.97
T1C1.Faces_Block1_F	411p0de	18-23	Male	DEPC	scrambled slide with av lumin of 164.jpg	1043	513	275.76	186.81
T1C1.Faces_Block1_F	411p0de	18-23	Male	DEPC	scrambled slide with av lumin of 164.jpg	1043	524	275.52	183.53
T1C1.Faces_Block1_F	411p0de	18-23	Male	DEPC	scrambled slide with av lumin of 164.jpg	1021	510	269.69	187.27
T1C1.Faces_Block1_F	411p0de	18-23	Male	DEPC	scrambled slide with av lumin of 164.jpg	1008	511	266.3	187.13
T1C1.Faces_Block1_F	411p0de	18-23	Male	DEPC	scrambled slide with av lumin of 164.jpg	1002	496	264.54	191.23
T1C1.Faces_Block1_F	411p0de	18-23	Male	DEPC	scrambled slide with av lumin of 164.jpg
T1C1.Faces_Block1_F	411p0de	18-23	Male	DEPC	scrambled slide with av lumin of 164.jpg	1073	506
T1C1.Faces_Block1_F	411p0de	18-23	Male	DEPC	scrambled slide with av lumin of 164.jpg	1002	561
T1C1.Faces_Block1_F	411p0de	18-23	Male	DEPC	scrambled slide with av lumin of 164.jpg	1015	552
T1C1.Faces_Block1_F	411p0de	18-23	Male	DEPC	scrambled slide with av lumin of 164.jpg	1043	537	275.74	180.25
T1C1.Faces_Block1_F	411p0de	18-23	Male	DEPC	scrambled slide with av lumin of 164.jpg	1043	524	275.66	183.7
T1C1.Faces_Block1_F	411p0de	18-23	Male	DEPC	scrambled slide with av lumin of 164.jpg	1027	527	271.33	182.83
T1C1.Faces_Block1_F	411p0de	18-23	Male	DEPC	scrambled slide with av lumin of 164.jpg	1028	555
T1C1.Faces_Block1_F	411p0de	18-23	Male	DEPC	scrambled slide with av lumin of 164.jpg	1006	579
T1C1.Faces_Block1_F	411p0de	18-23	Male	DEPC	scrambled slide with av lumin of 164.jpg	984	554
T1C1.Faces_Block1_F	411p0de	18-23	Male	DEPC	scrambled slide with av lumin of 164.jpg	980	565
T1C1.Faces_Block1_F	411p0de	18-23	Male	DEPC	scrambled slide with av lumin of 164.jpg	997	528
T1C1.Faces_Block1_F	411p0de	18-23	Male	DEPC	scrambled slide with av lumin of 164.jpg	996	506	262.88	188.46
T1C1.Faces_Block1_F	411p0de	18-23	Male	DEPC	scrambled slide with av lumin of 164.jpg	962	568	253.78	171.73
T1C1.Faces_Block1_F	411p0de	18-23	Male	DEPC	scrambled slide with av lumin of 164.jpg	823	514
T1C1.Faces_Block1_F	411p0de	18-23	Male	DEPC	scrambled slide with av lumin of 164.jpg	813	570
T1C1.Faces_Block1_F	411p0de	18-23	Male	DEPC	scrambled slide with av lumin of 164.jpg	827	485
T1C1.Faces_Block1_F	411p0de	18-23	Male	DEPC	scrambled slide with av lumin of 164.jpg	810	476
T1C1.Faces_Block1_F	411p0de	18-23	Male	DEPC	scrambled slide with av lumin of 164.jpg	806	525
T1C1.Faces_Block1_F	411p0de	18-23	Male	DEPC	scrambled slide with av lumin of 164.jpg	824	497
T1C1.Faces_Block1_F	411p0de	18-23	Male	DEPC	scrambled slide with av lumin of 164.jpg	833	508
T1C1.Faces_Block1_F	411p0de	18-23	Male	DEPC	scrambled slide with av lumin of 164.jpg	830	466
T1C1.Faces_Block1_F	411p0de	18-23	Male	DEPC	scrambled slide with av lumin of 164.jpg	830	512
T1C1.Faces_Block1_F	411p0de	18-23	Male	DEPC	scrambled slide with av lumin of 164.jpg	840	490
T1C1.Faces_Block1_F	411p0de	18-23	Male	DEPC	scrambled slide with av lumin of 164.jpg	839	518
T1C1.Faces_Block1_F	411p0de	18-23	Male	DEPC	scrambled slide with av lumin of 164.jpg	839	494
T1C1.Faces_Block1_F	411p0de	18-23	Male	DEPC	scrambled slide with av lumin of 164.jpg	818	517
T1C1.Faces_Block1_F	411p0de	18-23	Male	DEPC	scrambled slide with av lumin of 164.jpg	832	520
T1C1.Faces_Block1_F	411p0de	18-23	Male	DEPC	scrambled slide with av lumin of 164.jpg	828	476
T1C1.Faces_Block1_F	411p0de	18-23	Male	DEPC	scrambled slide with av lumin of 164.jpg	813	485
T1C1.Faces_Block1_F	411p0de	18-23	Male	DEPC	scrambled slide with av lumin of 164.jpg	817	483
T1C1.Faces_Block1_F	411p0de	18-23	Male	DEPC
T1C1.Faces_Block1_F	411p0de	18-23	Male	DEPC
T1C1.Faces_Block1_F	411p0de	18-23	Male	DEPC
T1C1.Faces_Block1_F	411p0de	18-23	Male	DEPC				204.44	183.23
T1C1.Faces_Block1_F	411p0de	18-23	Male	DEPC				223.27	155.96
T1C1.Faces_Block1_F	411p0de	18-23	Male	DEPC				201.21	183.1
T1C1.Faces_Block1_F	411p0de	18-23	Male	DEPC				203.88	187.25
T1C1.Faces_Block1_F	411p0de	18-23	Male	DEPC				200.94	185.98
T1C1.Faces_Block1_F	411p0de	18-23	Male	DEPC	fixation cross.jpg	800	536	210.1	180.26
T1C1.Faces_Block1_F	411p0de	18-23	Male	DEPC	fixation cross.jpg	794	530	208.31	182.01
T1C1.Faces_Block1_F	411p0de	18-23	Male	DEPC	fixation cross.jpg	767	485	200.96	194.24
T1C1.Faces_Block1_F	411p0de	18-23	Male	DEPC	fixation cross.jpg	778	534	204.1	181.13
T1C1.Faces_Block1_F	411p0de	18-23	Male	DEPC	fixation cross.jpg	790	522	207.45	184.15
T1C1.Faces_Block1_F	411p0de	18-23	Male	DEPC	fixation cross.jpg	804	509	211.09	187.8
T1C1.Faces_Block1_F	411p0de	18-23	Male	DEPC	fixation cross.jpg	795	591	208.76	165.71
T1C1.Faces_Block1_F	411p0de	18-23	Male	DEPC	fixation cross.jpg	708	480	185.17	195.5
T1C1.Faces_Block1_F	411p0de	18-23	Male	DEPC	fixation cross.jpg	673	472	175.86	197.69
T1C1.Faces_Block1_F	411p0de	18-23	Male	DEPC	fixation cross.jpg	680	438	177.61	206.83
T1C1.Faces_Block1_F	411p0de	18-23	Male	DEPC	fixation cross.jpg	654	467	170.47	198.96
T1C1.Faces_Block1_F	411p0de	18-23	Male	DEPC	fixation cross.jpg	639	440	166.52	206.31
T1C1.Faces_Block1_F	411p0de	18-23	Male	DEPC	fixation cross.jpg	647	438	168.66	206.91
T1C1.Faces_Block1_F	411p0de	18-23	Male	DEPC	fixation cross.jpg	647	451	168.69	203.31
T1C1.Faces_Block1_F	411p0de	18-23	Male	DEPC	fixation cross.jpg	631	470	164.34	198.15
T1C1.Faces_Block1_F	411p0de	18-23	Male	DEPC	fixation cross.jpg	657	461	171.32	200.79
T1C1.Faces_Block1_F	411p0de	18-23	Male	DEPC	fixation cross.jpg	649	480	169.29	195.46
T1C1.Faces_Block1_F	411p0de	18-23	Male	DEPC	fixation cross.jpg	639	445	166.62	205.08
T1C1.Faces_Block1_F	411p0de	18-23	Male	DEPC	fixation cross.jpg	634	463	165.08	200.13
T1C1.Faces_Block1_F	411p0de	18-23	Male	DEPC	fixation cross.jpg	639	483	166.64	194.88
T1C1.Faces_Block1_F	411p0de	18-23	Male	DEPC	fixation cross.jpg	643	483	167.63	194.73
T1C1.Faces_Block1_F	411p0de	18-23	Male	DEPC	fixation cross.jpg	642	482	167.35	195.17
T1C1.Faces_Block1_F	411p0de	18-23	Male	DEPC	fixation cross.jpg	639	500
T1C1.Faces_Block1_F	411p0de	18-23	Male	DEPC	fixation cross.jpg	632	498
T1C1.Faces_Block1_F	411p0de	18-23	Male	DEPC	fixation cross.jpg	633	516
T1C1.Faces_Block1_F	411p0de	18-23	Male	DEPC	fixation cross.jpg	645	532
T1C1.Faces_Block1_F	411p0de	18-23	Male	DEPC	fixation cross.jpg	644	545
T1C1.Faces_Block1_F	411p0de	18-23	Male	DEPC	fixation cross.jpg	879	540	231.21	179.4
T1C1.Faces_Block1_F	411p0de	18-23	Male	DEPC	fixation cross.jpg	1022	530
T1C1.Faces_Block1_F	411p0de	18-23	Male	DEPC	fixation cross.jpg	1030	579	272.22	168.95
T1C1.Faces_Block1_F	411p0de	18-23	Male	DEPC	fixation cross.jpg	1013	587	267.49	166.72
T1C1.Faces_Block1_F	411p0de	18-23	Male	DEPC	fixation cross.jpg	1001	600	264.25	162.97
T1C1.Faces_Block1_F	411p0de	18-23	Male	DEPC	fixation cross.jpg	1018	608	268.79	161.11
T1C1.Faces_Block1_F	411p0de	18-23	Male	DEPC	fixation cross.jpg	1011	600	266.98	163.04
T1C1.Faces_Block1_F	411p0de	18-23	Male	DEPC	fixation cross.jpg	1020	617	269.51	158.48
T1C1.Faces_Block1_F	411p0de	18-23	Male	DEPC	fixation cross.jpg	1015	618	268.18	158.17
T1C1.Faces_Block1_F	411p0de	18-23	Male	DEPC	fixation cross.jpg	1027	599	271.31	163.43
T1C1.Faces_Block1_F	411p0de	18-23	Male	DEPC	fixation cross.jpg	984	635	259.87	153.75
T1C1.Faces_Block1_F	411p0de	18-23	Male	DEPC	fixation cross.jpg	1019	606	269.14	161.46
T1C1.Faces_Block1_F	411p0de	18-23	Male	DEPC	fixation cross.jpg	1047	573
T1C1.Faces_Block1_F	411p0de	18-23	Male	DEPC	fixation cross.jpg	1031	625	272.55	156.52
T1C1.Faces_Block1_F	411p0de	18-23	Male	DEPC	fixation cross.jpg	1052	566
T1C1.Faces_Block1_F	411p0de	18-23	Male	DEPC	fixation cross.jpg	1042	537
T1C1.Faces_Block1_F	411p0de	18-23	Male	DEPC	fixation cross.jpg	1045	544
T1C1.Faces_Block1_F	411p0de	18-23	Male	DEPC	fixation cross.jpg	1041	551
T1C1.Faces_Block1_F	411p0de	18-23	Male	DEPC	fixation cross.jpg	1043	565
T1C1.Faces_Block1_F	411p0de	18-23	Male	DEPC	fixation cross.jpg	1058	552
T1C1.Faces_Block1_F	411p0de	18-23	Male	DEPC	fixation cross.jpg	925	703
T1C1.Faces_Block1_F	411p0de	18-23	Male	DEPC	fixation cross.jpg	1005	506
T1C1.Faces_Block1_F	411p0de	18-23	Male	DEPC	fixation cross.jpg	1002	533
T1C1.Faces_Block1_F	411p0de	18-23	Male	DEPC	fixation cross.jpg	974	601	256.95	162.73
T1C1.Faces_Block1_F	411p0de	18-23	Male	DEPC	fixation cross.jpg	987	582	260.56	168.05
T1C1.Faces_Block1_F	411p0de	18-23	Male	DEPC	fixation cross.jpg	991	576	261.55	169.46
T1C1.Faces_Block1_F	411p0de	18-23	Male	DEPC	fixation cross.jpg	953	609	251.32	160.71
T1C1.Faces_Block1_F	411p0de	18-23	Male	DEPC	fixation cross.jpg	999	587	263.8	166.68
T1C1.Faces_Block1_F	411p0de	18-23	Male	DEPC	fixation cross.jpg	984	593	259.59	165.05
T1C1.Faces_Block1_F	411p0de	18-23	Male	DEPC	fixation cross.jpg	1023	555	270.34	175.13
T1C1.Faces_Block1_F	411p0de	18-23	Male	DEPC	fixation cross.jpg	992	645	261.84	150.9
T1C1.Faces_Block1_F	411p0de	18-23	Male	DEPC	fixation cross.jpg	1033	565	272.86	172.48
T1C1.Faces_Block1_F	411p0de	18-23	Male	DEPC	fixation cross.jpg	959	621	252.84	157.48
T1C1.Faces_Block1_F	411p0de	18-23	Male	DEPC	fixation cross.jpg	990	659
T1C1.Faces_Block1_F	411p0de	18-23	Male	DEPC	fixation cross.jpg	991	622
T1C1.Faces_Block1_F	411p0de	18-23	Male	DEPC
T1C1.Faces_Block1_F	411p0de	18-23	Male	DEPC
T1C1.Faces_Block1_F	411p0de	18-23	Male	DEPC
T1C1.Faces_Block1_F	411p0de	18-23	Male	DEPC
T1C1.Faces_Block1_F	411p0de	18-23	Male	DEPC
T1C1.Faces_Block1_F	411p0de	18-23	Male	DEPC
T1C1.Faces_Block1_F	411p0de	18-23	Male	DEPC
T1C1.Faces_Block1_F	411p0de	18-23	Male	DEPC
T1C1.Faces_Block1_F	411p0de	18-23	Male	DEPC
T1C1.Faces_Block1_F	411p0de	18-23	Male	DEPC				266.04	154.64
T1C1.Faces_Block1_F	411p0de	18-23	Male	DEPC				268.29	152.52
T1C1.Faces_Block1_F	411p0de	18-23	Male	DEPC
T1C1.Faces_Block1_F	411p0de	18-23	Male	DEPC	T1C1_56_26M_AN_C.jpg
T1C1.Faces_Block1_F	411p0de	18-23	Male	DEPC	T1C1_56_26M_AN_C.jpg
T1C1.Faces_Block1_F	411p0de	18-23	Male	DEPC	T1C1_56_26M_AN_C.jpg
T1C1.Faces_Block1_F	411p0de	18-23	Male	DEPC	T1C1_56_26M_AN_C.jpg	928	786	244.6	112.74
T1C1.Faces_Block1_F	411p0de	18-23	Male	DEPC	T1C1_56_26M_AN_C.jpg	985	650	259.85	149.55
T1C1.Faces_Block1_F	411p0de	18-23	Male	DEPC	T1C1_56_26M_AN_C.jpg	1019	573	269.22	170.58
T1C1.Faces_Block1_F	411p0de	18-23	Male	DEPC	T1C1_56_26M_AN_C.jpg	1020	589	269.29	166.12
T1C1.Faces_Block1_F	411p0de	18-23	Male	DEPC	T1C1_56_26M_AN_C.jpg	1015	562
T1C1.Faces_Block1_F	411p0de	18-23	Male	DEPC	T1C1_56_26M_AN_C.jpg	998	539
T1C1.Faces_Block1_F	411p0de	18-23	Male	DEPC	T1C1_56_26M_AN_C.jpg	966	627
T1C1.Faces_Block1_F	411p0de	18-23	Male	DEPC	T1C1_56_26M_AN_C.jpg	991	594	261.48	164.66
T1C1.Faces_Block1_F	411p0de	18-23	Male	DEPC	T1C1_56_26M_AN_C.jpg	1015	568	268.28	171.9
T1C1.Faces_Block1_F	411p0de	18-23	Male	DEPC	T1C1_56_26M_AN_C.jpg
T1C1.Faces_Block1_F	411p0de	18-23	Male	DEPC	T1C1_56_26M_AN_C.jpg	993	598
T1C1.Faces_Block1_F	411p0de	18-23	Male	DEPC	T1C1_56_26M_AN_C.jpg	1001	634
T1C1.Faces_Block1_F	411p0de	18-23	Male	DEPC	T1C1_56_26M_AN_C.jpg	998	644	263.69	151.2
T1C1.Faces_Block1_F	411p0de	18-23	Male	DEPC	T1C1_56_26M_AN_C.jpg	1014	576
T1C1.Faces_Block1_F	411p0de	18-23	Male	DEPC	T1C1_56_26M_AN_C.jpg	1011	574
T1C1.Faces_Block1_F	411p0de	18-23	Male	DEPC	T1C1_56_26M_AN_C.jpg	987	491
T1C1.Faces_Block1_F	411p0de	18-23	Male	DEPC	T1C1_56_26M_AN_C.jpg	987	583	260.44	167.65
T1C1.Faces_Block1_F	411p0de	18-23	Male	DEPC	T1C1_56_26M_AN_C.jpg	1059	542	280.09	178.82
T1C1.Faces_Block1_F	411p0de	18-23	Male	DEPC	T1C1_56_26M_AN_C.jpg	1041	533	275.08	181.12
T1C1.Faces_Block1_F	411p0de	18-23	Male	DEPC	T1C1_56_26M_AN_C.jpg	1064	555	281.34	175.34
T1C1.Faces_Block1_F	411p0de	18-23	Male	DEPC	T1C1_56_26M_AN_C.jpg	1064	547	281.23	177.51
T1C1.Faces_Block1_F	411p0de	18-23	Male	DEPC	T1C1_56_26M_AN_C.jpg	1063	532	281.02	181.6
T1C1.Faces_Block1_F	411p0de	18-23	Male	DEPC				286.22	177.97
T1C1.Faces_Block1_F	411p0de	18-23	Male	DEPC				285.17	180.09
T1C1.Faces_Block1_F	411p0de	18-23	Male	DEPC				289.83	178.34
T1C1.Faces_Block1_F	411p0de	18-23	Male	DEPC				291.72	176.12
T1C1.Faces_Block1_F	411p0de	18-23	Male	DEPC				289.88	173.2
T1C1.Faces_Block1_F	411p0de	18-23	Male	DEPC				287.62	178.43
T1C1.Faces_Block1_F	411p0de	18-23	Male	DEPC				286.85	170.84
T1C1.Faces_Block1_F	411p0de	18-23	Male	DEPC				283.42	170.8
T1C1.Faces_Block1_F	411p0de	18-23	Male	DEPC				282.72	172.2
T1C1.Faces_Block1_F	411p0de	18-23	Male	DEPC				286.58	170.73
T1C1.Faces_Block1_F	411p0de	18-23	Male	DEPC				279.04	161.33
T1C1.Faces_Block1_F	411p0de	18-23	Male	DEPC				282.4	154.86
T1C1.Faces_Block1_F	411p0de	18-23	Male	DEPC				288.07	174.55
T1C1.Faces_Block1_F	411p0de	18-23	Male	DEPC				257.68	155.38
T1C1.Faces_Block1_F	411p0de	18-23	Male	DEPC				257.75	142.36
T1C1.Faces_Block1_F	411p0de	18-23	Male	DEPC
T1C1.Faces_Block1_F	411p0de	18-23	Male	DEPC				257.15	137.76
T1C1.Faces_Block1_F	411p0de	18-23	Male	DEPC	scrambled slide with av lumin of 164.jpg	960	723	253.22	130.03
T1C1.Faces_Block1_F	411p0de	18-23	Male	DEPC	scrambled slide with av lumin of 164.jpg	953	715	251.24	132.04
T1C1.Faces_Block1_F	411p0de	18-23	Male	DEPC	scrambled slide with av lumin of 164.jpg	964	727	254.28	128.79
T1C1.Faces_Block1_F	411p0de	18-23	Male	DEPC	scrambled slide with av lumin of 164.jpg	966	734	254.86	126.85
T1C1.Faces_Block1_F	411p0de	18-23	Male	DEPC	scrambled slide with av lumin of 164.jpg	986	708	260.22	134.02
T1C1.Faces_Block1_F	411p0de	18-23	Male	DEPC	scrambled slide with av lumin of 164.jpg	960	683	253.2	140.61
T1C1.Faces_Block1_F	411p0de	18-23	Male	DEPC	scrambled slide with av lumin of 164.jpg	961	699	253.41	136.46
T1C1.Faces_Block1_F	411p0de	18-23	Male	DEPC	scrambled slide with av lumin of 164.jpg	979	700	258.44	136.15
T1C1.Faces_Block1_F	411p0de	18-23	Male	DEPC	scrambled slide with av lumin of 164.jpg	976	737
T1C1.Faces_Block1_F	411p0de	18-23	Male	DEPC	scrambled slide with av lumin of 164.jpg	933	741
T1C1.Faces_Block1_F	411p0de	18-23	Male	DEPC	scrambled slide with av lumin of 164.jpg	955	750
T1C1.Faces_Block1_F	411p0de	18-23	Male	DEPC	scrambled slide with av lumin of 164.jpg	969	765
T1C1.Faces_Block1_F	411p0de	18-23	Male	DEPC	scrambled slide with av lumin of 164.jpg	984	737
T1C1.Faces_Block1_F	411p0de	18-23	Male	DEPC	scrambled slide with av lumin of 164.jpg	957	749
T1C1.Faces_Block1_F	411p0de	18-23	Male	DEPC	scrambled slide with av lumin of 164.jpg	962	755
T1C1.Faces_Block1_F	411p0de	18-23	Male	DEPC	scrambled slide with av lumin of 164.jpg	984	696	259.78	137.25
T1C1.Faces_Block1_F	411p0de	18-23	Male	DEPC	scrambled slide with av lumin of 164.jpg	1002	683
T1C1.Faces_Block1_F	411p0de	18-23	Male	DEPC	scrambled slide with av lumin of 164.jpg	997	696	263.04	137.17
T1C1.Faces_Block1_F	411p0de	18-23	Male	DEPC	scrambled slide with av lumin of 164.jpg	996	734
T1C1.Faces_Block1_F	411p0de	18-23	Male	DEPC	scrambled slide with av lumin of 164.jpg	947	753
T1C1.Faces_Block1_F	411p0de	18-23	Male	DEPC	scrambled slide with av lumin of 164.jpg	991	690	261.65	138.78
T1C1.Faces_Block1_F	411p0de	18-23	Male	DEPC	scrambled slide with av lumin of 164.jpg	819	620	215.09	157.71
T1C1.Faces_Block1_F	411p0de	18-23	Male	DEPC	scrambled slide with av lumin of 164.jpg	711	558
T1C1.Faces_Block1_F	411p0de	18-23	Male	DEPC	scrambled slide with av lumin of 164.jpg	654	415	170.53	213.19
T1C1.Faces_Block1_F	411p0de	18-23	Male	DEPC	scrambled slide with av lumin of 164.jpg	662	396	172.75	218.15
T1C1.Faces_Block1_F	411p0de	18-23	Male	DEPC	scrambled slide with av lumin of 164.jpg	681	427	177.97	209.84
T1C1.Faces_Block1_F	411p0de	18-23	Male	DEPC	scrambled slide with av lumin of 164.jpg	673	395	175.62	218.53
T1C1.Faces_Block1_F	411p0de	18-23	Male	DEPC	scrambled slide with av lumin of 164.jpg	700	460	183.01	201.01
T1C1.Faces_Block1_F	411p0de	18-23	Male	DEPC	scrambled slide with av lumin of 164.jpg	654	432	170.5	208.64
T1C1.Faces_Block1_F	411p0de	18-23	Male	DEPC	scrambled slide with av lumin of 164.jpg	665	417	173.57	212.45
T1C1.Faces_Block1_F	411p0de	18-23	Male	DEPC	scrambled slide with av lumin of 164.jpg	658	423	171.75	210.8
T1C1.Faces_Block1_F	411p0de	18-23	Male	DEPC	scrambled slide with av lumin of 164.jpg	649	425	169.29	210.34
T1C1.Faces_Block1_F	411p0de	18-23	Male	DEPC	scrambled slide with av lumin of 164.jpg	652	404	170.09	216.03
T1C1.Faces_Block1_F	411p0de	18-23	Male	DEPC	scrambled slide with av lumin of 164.jpg	653	418	170.27	212.38
T1C1.Faces_Block1_F	411p0de	18-23	Male	DEPC	scrambled slide with av lumin of 164.jpg	671	426	175.24	210.2
T1C1.Faces_Block1_F	411p0de	18-23	Male	DEPC	scrambled slide with av lumin of 164.jpg	678	421	177.19	211.59
T1C1.Faces_Block1_F	411p0de	18-23	Male	DEPC	scrambled slide with av lumin of 164.jpg	671	424	175.05	210.84
T1C1.Faces_Block1_F	411p0de	18-23	Male	DEPC	scrambled slide with av lumin of 164.jpg	688	383	179.87	221.62
T1C1.Faces_Block1_F	411p0de	18-23	Male	DEPC	scrambled slide with av lumin of 164.jpg	681	415	177.84	213.1
T1C1.Faces_Block1_F	411p0de	18-23	Male	DEPC	scrambled slide with av lumin of 164.jpg	656	456	171.04	202.03
T1C1.Faces_Block1_F	411p0de	18-23	Male	DEPC	scrambled slide with av lumin of 164.jpg	635	445	165.37	204.95
T1C1.Faces_Block1_F	411p0de	18-23	Male	DEPC	scrambled slide with av lumin of 164.jpg	613	394
T1C1.Faces_Block1_F	411p0de	18-23	Male	DEPC	scrambled slide with av lumin of 164.jpg	599	476
T1C1.Faces_Block1_F	411p0de	18-23	Male	DEPC	scrambled slide with av lumin of 164.jpg	620	395
T1C1.Faces_Block1_F	411p0de	18-23	Male	DEPC	scrambled slide with av lumin of 164.jpg	588	407
T1C1.Faces_Block1_F	411p0de	18-23	Male	DEPC	scrambled slide with av lumin of 164.jpg	587	395
T1C1.Faces_Block1_F	411p0de	18-23	Male	DEPC	scrambled slide with av lumin of 164.jpg	556	459
T1C1.Faces_Block1_F	411p0de	18-23	Male	DEPC	scrambled slide with av lumin of 164.jpg	572	478
T1C1.Faces_Block1_F	411p0de	18-23	Male	DEPC	scrambled slide with av lumin of 164.jpg	549	471
T1C1.Faces_Block1_F	411p0de	18-23	Male	DEPC	scrambled slide with av lumin of 164.jpg	621	388
T1C1.Faces_Block1_F	411p0de	18-23	Male	DEPC	scrambled slide with av lumin of 164.jpg	615	436
T1C1.Faces_Block1_F	411p0de	18-23	Male	DEPC	scrambled slide with av lumin of 164.jpg	623	425	162.31	210.33
T1C1.Faces_Block1_F	411p0de	18-23	Male	DEPC	scrambled slide with av lumin of 164.jpg	612	425
T1C1.Faces_Block1_F	411p0de	18-23	Male	DEPC	scrambled slide with av lumin of 164.jpg	609	439
T1C1.Faces_Block1_F	411p0de	18-23	Male	DEPC	scrambled slide with av lumin of 164.jpg	629	415	163.88	213.08
T1C1.Faces_Block1_F	411p0de	18-23	Male	DEPC	scrambled slide with av lumin of 164.jpg	598	426
T1C1.Faces_Block1_F	411p0de	18-23	Male	DEPC	scrambled slide with av lumin of 164.jpg	601	401
T1C1.Faces_Block1_F	411p0de	18-23	Male	DEPC	scrambled slide with av lumin of 164.jpg	607	421
T1C1.Faces_Block1_F	411p0de	18-23	Male	DEPC	scrambled slide with av lumin of 164.jpg	607	368
T1C1.Faces_Block1_F	411p0de	18-23	Male	DEPC	scrambled slide with av lumin of 164.jpg	604	426
T1C1.Faces_Block1_F	411p0de	18-23	Male	DEPC	scrambled slide with av lumin of 164.jpg	598	427
T1C1.Faces_Block1_F	411p0de	18-23	Male	DEPC	scrambled slide with av lumin of 164.jpg	610	428
T1C1.Faces_Block1_F	411p0de	18-23	Male	DEPC	scrambled slide with av lumin of 164.jpg	634	406	165.14	215.56
T1C1.Faces_Block1_F	411p0de	18-23	Male	DEPC	scrambled slide with av lumin of 164.jpg	644	408	167.71	214.96
T1C1.Faces_Block1_F	411p0de	18-23	Male	DEPC	scrambled slide with av lumin of 164.jpg	625	420	162.55	211.85
T1C1.Faces_Block1_F	411p0de	18-23	Male	DEPC	scrambled slide with av lumin of 164.jpg	648	414
T1C1.Faces_Block1_F	411p0de	18-23	Male	DEPC	scrambled slide with av lumin of 164.jpg	656	394
T1C1.Faces_Block1_F	411p0de	18-23	Male	DEPC	scrambled slide with av lumin of 164.jpg	628	434
T1C1.Faces_Block1_F	411p0de	18-23	Male	DEPC	scrambled slide with av lumin of 164.jpg	621	476
T1C1.Faces_Block1_F	411p0de	18-23	Male	DEPC	scrambled slide with av lumin of 164.jpg	607	446
T1C1.Faces_Block1_F	411p0de	18-23	Male	DEPC	scrambled slide with av lumin of 164.jpg	627	422	163.19	211.21
T1C1.Faces_Block1_F	411p0de	18-23	Male	DEPC	scrambled slide with av lumin of 164.jpg	656	406
T1C1.Faces_Block1_F	411p0de	18-23	Male	DEPC	scrambled slide with av lumin of 164.jpg	652	401
T1C1.Faces_Block1_F	411p0de	18-23	Male	DEPC	scrambled slide with av lumin of 164.jpg	618	391
T1C1.Faces_Block1_F	411p0de	18-23	Male	DEPC	scrambled slide with av lumin of 164.jpg	670	424
T1C1.Faces_Block1_F	411p0de	18-23	Male	DEPC	scrambled slide with av lumin of 164.jpg	648	414
T1C1.Faces_Block1_F	411p0de	18-23	Male	DEPC	scrambled slide with av lumin of 164.jpg	640	395
T1C1.Faces_Block1_F	411p0de	18-23	Male	DEPC	scrambled slide with av lumin of 164.jpg	614	422	159.86	211.26
T1C1.Faces_Block1_F	411p0de	18-23	Male	DEPC	scrambled slide with av lumin of 164.jpg
T1C1.Faces_Block1_F	411p0de	18-23	Male	DEPC	scrambled slide with av lumin of 164.jpg	486	370	125.15	225.11
T1C1.Faces_Block1_F	411p0de	18-23	Male	DEPC	scrambled slide with av lumin of 164.jpg	511	405	131.89	215.95
T1C1.Faces_Block1_F	411p0de	18-23	Male	DEPC	scrambled slide with av lumin of 164.jpg	516	392	133.26	219.4
T1C1.Faces_Block1_F	411p0de	18-23	Male	DEPC	scrambled slide with av lumin of 164.jpg	523	390	135.2	219.82
T1C1.Faces_Block1_F	411p0de	18-23	Male	DEPC	scrambled slide with av lumin of 164.jpg	517	377	133.5	223.4
T1C1.Faces_Block1_F	411p0de	18-23	Male	DEPC	scrambled slide with av lumin of 164.jpg	511	370	131.87	225.3
T1C1.Faces_Block1_F	411p0de	18-23	Male	DEPC	scrambled slide with av lumin of 164.jpg	514	360	132.8	227.91
T1C1.Faces_Block1_F	411p0de	18-23	Male	DEPC	scrambled slide with av lumin of 164.jpg	524	371	135.3	224.95
T1C1.Faces_Block1_F	411p0de	18-23	Male	DEPC	scrambled slide with av lumin of 164.jpg	511	387	131.99	220.63
T1C1.Faces_Block1_F	411p0de	18-23	Male	DEPC	scrambled slide with av lumin of 164.jpg	513	341
T1C1.Faces_Block1_F	411p0de	18-23	Male	DEPC	scrambled slide with av lumin of 164.jpg	500	425
T1C1.Faces_Block1_F	411p0de	18-23	Male	DEPC	scrambled slide with av lumin of 164.jpg
T1C1.Faces_Block1_F	411p0de	18-23	Male	DEPC	scrambled slide with av lumin of 164.jpg	521	412
T1C1.Faces_Block1_F	411p0de	18-23	Male	DEPC	scrambled slide with av lumin of 164.jpg	567	366
T1C1.Faces_Block1_F	411p0de	18-23	Male	DEPC	scrambled slide with av lumin of 164.jpg	535	400	138.44	217.06
T1C1.Faces_Block1_F	411p0de	18-23	Male	DEPC	scrambled slide with av lumin of 164.jpg	545	391	141.11	219.58
T1C1.Faces_Block1_F	411p0de	18-23	Male	DEPC	scrambled slide with av lumin of 164.jpg	540	381	139.74	222.24
T1C1.Faces_Block1_F	411p0de	18-23	Male	DEPC	scrambled slide with av lumin of 164.jpg	542	390	140.23	219.95
T1C1.Faces_Block1_F	411p0de	18-23	Male	DEPC	scrambled slide with av lumin of 164.jpg	591	430	153.45	209.16
T1C1.Faces_Block1_F	411p0de	18-23	Male	DEPC	scrambled slide with av lumin of 164.jpg	551	396	142.64	218.16
T1C1.Faces_Block1_F	411p0de	18-23	Male	DEPC	scrambled slide with av lumin of 164.jpg	544	408	140.76	215.1
T1C1.Faces_Block1_F	411p0de	18-23	Male	DEPC	scrambled slide with av lumin of 164.jpg
T1C1.Faces_Block1_F	411p0de	18-23	Male	DEPC	scrambled slide with av lumin of 164.jpg	553	402	143.38	216.67
T1C1.Faces_Block1_F	411p0de	18-23	Male	DEPC	scrambled slide with av lumin of 164.jpg	559	398	144.72	217.59
T1C1.Faces_Block1_F	411p0de	18-23	Male	DEPC	scrambled slide with av lumin of 164.jpg	569	437	147.66	207.26
T1C1.Faces_Block1_F	411p0de	18-23	Male	DEPC	scrambled slide with av lumin of 164.jpg	577	440	149.69	206.43
T1C1.Faces_Block1_F	411p0de	18-23	Male	DEPC	scrambled slide with av lumin of 164.jpg	551	382	142.68	222.08
T1C1.Faces_Block1_F	411p0de	18-23	Male	DEPC	scrambled slide with av lumin of 164.jpg	545	391	140.98	219.6
T1C1.Faces_Block1_F	411p0de	18-23	Male	DEPC	scrambled slide with av lumin of 164.jpg	546	395	141.48	218.58
T1C1.Faces_Block1_F	411p0de	18-23	Male	DEPC	scrambled slide with av lumin of 164.jpg	553	418	143.38	212.43
T1C1.Faces_Block1_F	411p0de	18-23	Male	DEPC	scrambled slide with av lumin of 164.jpg	589	430	153.04	208.89
T1C1.Faces_Block1_F	411p0de	18-23	Male	DEPC	scrambled slide with av lumin of 164.jpg	547	415	141.55	213.14
T1C1.Faces_Block1_F	411p0de	18-23	Male	DEPC	scrambled slide with av lumin of 164.jpg	490	390
T1C1.Faces_Block1_F	411p0de	18-23	Male	DEPC	scrambled slide with av lumin of 164.jpg	529	393	136.69	219.19
T1C1.Faces_Block1_F	411p0de	18-23	Male	DEPC	scrambled slide with av lumin of 164.jpg	526	395	136.12	218.47
T1C1.Faces_Block1_F	411p0de	18-23	Male	DEPC	scrambled slide with av lumin of 164.jpg	517	401	133.42	217.03
T1C1.Faces_Block1_F	411p0de	18-23	Male	DEPC	scrambled slide with av lumin of 164.jpg	403	521	102.73	184.64
T1C1.Faces_Block1_F	411p0de	18-23	Male	DEPC	scrambled slide with av lumin of 164.jpg	373	647	94.6	150.45
T1C1.Faces_Block1_F	411p0de	18-23	Male	DEPC	scrambled slide with av lumin of 164.jpg	429	749
T1C1.Faces_Block1_F	411p0de	18-23	Male	DEPC	scrambled slide with av lumin of 164.jpg	410	736
T1C1.Faces_Block1_F	411p0de	18-23	Male	DEPC	scrambled slide with av lumin of 164.jpg	443	740
T1C1.Faces_Block1_F	411p0de	18-23	Male	DEPC	scrambled slide with av lumin of 164.jpg	412	718	105.05	131.33
T1C1.Faces_Block1_F	411p0de	18-23	Male	DEPC	scrambled slide with av lumin of 164.jpg	347	919
T1C1.Faces_Block1_F	411p0de	18-23	Male	DEPC	scrambled slide with av lumin of 164.jpg	446	746
T1C1.Faces_Block1_F	411p0de	18-23	Male	DEPC	scrambled slide with av lumin of 164.jpg	426	733	108.85	127.32
T1C1.Faces_Block1_F	411p0de	18-23	Male	DEPC	scrambled slide with av lumin of 164.jpg	421	723	107.56	129.91
T1C1.Faces_Block1_F	411p0de	18-23	Male	DEPC	scrambled slide with av lumin of 164.jpg	389	752	98.96	122.04
T1C1.Faces_Block1_F	411p0de	18-23	Male	DEPC	scrambled slide with av lumin of 164.jpg	394	708	100.35	133.88
T1C1.Faces_Block1_F	411p0de	18-23	Male	DEPC	scrambled slide with av lumin of 164.jpg	379	716	96.26	131.84
T1C1.Faces_Block1_F	411p0de	18-23	Male	DEPC	scrambled slide with av lumin of 164.jpg	386	727	98.22	128.91
T1C1.Faces_Block1_F	411p0de	18-23	Male	DEPC	scrambled slide with av lumin of 164.jpg	378	707	96.15	134.2
T1C1.Faces_Block1_F	411p0de	18-23	Male	DEPC	scrambled slide with av lumin of 164.jpg	366	713	92.8	132.57
T1C1.Faces_Block1_F	411p0de	18-23	Male	DEPC	scrambled slide with av lumin of 164.jpg	373	703	94.66	135.26
T1C1.Faces_Block1_F	411p0de	18-23	Male	DEPC	scrambled slide with av lumin of 164.jpg	387	715	98.49	132.14
T1C1.Faces_Block1_F	411p0de	18-23	Male	DEPC	scrambled slide with av lumin of 164.jpg	376	710	95.47	133.37
T1C1.Faces_Block1_F	411p0de	18-23	Male	DEPC	scrambled slide with av lumin of 164.jpg	387	713	98.55	132.62
T1C1.Faces_Block1_F	411p0de	18-23	Male	DEPC	scrambled slide with av lumin of 164.jpg	357	735	90.39	126.68
T1C1.Faces_Block1_F	411p0de	18-23	Male	DEPC	scrambled slide with av lumin of 164.jpg	389	712	98.92	132.94
T1C1.Faces_Block1_F	411p0de	18-23	Male	DEPC	scrambled slide with av lumin of 164.jpg	380	707	96.46	134.24
T1C1.Faces_Block1_F	411p0de	18-23	Male	DEPC	scrambled slide with av lumin of 164.jpg	566	620	146.62	157.74
T1C1.Faces_Block1_F	411p0de	18-23	Male	DEPC	scrambled slide with av lumin of 164.jpg	674	550	176.04	176.49
T1C1.Faces_Block1_F	411p0de	18-23	Male	DEPC	scrambled slide with av lumin of 164.jpg	803	505	210.9	188.77
T1C1.Faces_Block1_F	411p0de	18-23	Male	DEPC	scrambled slide with av lumin of 164.jpg	798	513	209.52	186.71
T1C1.Faces_Block1_F	411p0de	18-23	Male	DEPC	scrambled slide with av lumin of 164.jpg	827	494	217.26	191.7
T1C1.Faces_Block1_F	411p0de	18-23	Male	DEPC	scrambled slide with av lumin of 164.jpg	832	495	218.66	191.57
T1C1.Faces_Block1_F	411p0de	18-23	Male	DEPC	scrambled slide with av lumin of 164.jpg	852	476	223.95	196.48
T1C1.Faces_Block1_F	411p0de	18-23	Male	DEPC	scrambled slide with av lumin of 164.jpg	836	480	219.59	195.48
T1C1.Faces_Block1_F	411p0de	18-23	Male	DEPC	scrambled slide with av lumin of 164.jpg	836	460	219.82	200.96
T1C1.Faces_Block1_F	411p0de	18-23	Male	DEPC	scrambled slide with av lumin of 164.jpg	809	513	212.51	186.57
T1C1.Faces_Block1_F	411p0de	18-23	Male	DEPC	scrambled slide with av lumin of 164.jpg	846	481	222.51	195.34
T1C1.Faces_Block1_F	411p0de	18-23	Male	DEPC	scrambled slide with av lumin of 164.jpg	842	499	221.34	190.56
T1C1.Faces_Block1_F	411p0de	18-23	Male	DEPC	scrambled slide with av lumin of 164.jpg	829	508	217.77	188.05
T1C1.Faces_Block1_F	411p0de	18-23	Male	DEPC	scrambled slide with av lumin of 164.jpg	829	523	217.75	183.94
T1C1.Faces_Block1_F	411p0de	18-23	Male	DEPC	scrambled slide with av lumin of 164.jpg	828	509	217.74	187.56
T1C1.Faces_Block1_F	411p0de	18-23	Male	DEPC	scrambled slide with av lumin of 164.jpg	831	544	218.39	178.14
T1C1.Faces_Block1_F	411p0de	18-23	Male	DEPC	scrambled slide with av lumin of 164.jpg	841	503	221.2	189.22
T1C1.Faces_Block1_F	411p0de	18-23	Male	DEPC	scrambled slide with av lumin of 164.jpg	821	529	215.79	182.28
T1C1.Faces_Block1_F	411p0de	18-23	Male	DEPC	scrambled slide with av lumin of 164.jpg	840	666	220.7	145.45
T1C1.Faces_Block1_F	411p0de	18-23	Male	DEPC	scrambled slide with av lumin of 164.jpg
T1C1.Faces_Block1_F	411p0de	18-23	Male	DEPC	scrambled slide with av lumin of 164.jpg
T1C1.Faces_Block1_F	411p0de	18-23	Male	DEPC	scrambled slide with av lumin of 164.jpg
T1C1.Faces_Block1_F	411p0de	18-23	Male	DEPC	scrambled slide with av lumin of 164.jpg
T1C1.Faces_Block1_F	411p0de	18-23	Male	DEPC	scrambled slide with av lumin of 164.jpg
T1C1.Faces_Block1_F	411p0de	18-23	Male	DEPC	scrambled slide with av lumin of 164.jpg
T1C1.Faces_Block1_F	411p0de	18-23	Male	DEPC	scrambled slide with av lumin of 164.jpg
T1C1.Faces_Block1_F	411p0de	18-23	Male	DEPC	scrambled slide with av lumin of 164.jpg
T1C1.Faces_Block1_F	411p0de	18-23	Male	DEPC	scrambled slide with av lumin of 164.jpg	997	347	263.3	231.64
T1C1.Faces_Block1_F	411p0de	18-23	Male	DEPC	scrambled slide with av lumin of 164.jpg	1069	314
T1C1.Faces_Block1_F	411p0de	18-23	Male	DEPC	scrambled slide with av lumin of 164.jpg	1120	219	296.42	266.08
T1C1.Faces_Block1_F	411p0de	18-23	Male	DEPC	scrambled slide with av lumin of 164.jpg	1115	259	295.04	255.09
T1C1.Faces_Block1_F	411p0de	18-23	Male	DEPC	scrambled slide with av lumin of 164.jpg	1117	325	295.68	237.57
T1C1.Faces_Block1_F	411p0de	18-23	Male	DEPC	scrambled slide with av lumin of 164.jpg	1098	332	290.44	235.59
T1C1.Faces_Block1_F	411p0de	18-23	Male	DEPC	scrambled slide with av lumin of 164.jpg	1095	323	289.71	237.83
T1C1.Faces_Block1_F	411p0de	18-23	Male	DEPC	scrambled slide with av lumin of 164.jpg
T1C1.Faces_Block1_F	411p0de	18-23	Male	DEPC	scrambled slide with av lumin of 164.jpg	1140	240
T1C1.Faces_Block1_F	411p0de	18-23	Male	DEPC	scrambled slide with av lumin of 164.jpg
T1C1.Faces_Block1_F	411p0de	18-23	Male	DEPC	scrambled slide with av lumin of 164.jpg	1112	280	294.22	249.68
T1C1.Faces_Block1_F	411p0de	18-23	Male	DEPC	scrambled slide with av lumin of 164.jpg	1117	229	295.63	263.35
T1C1.Faces_Block1_F	411p0de	18-23	Male	DEPC	scrambled slide with av lumin of 164.jpg	1119	203	296.28	270.4
T1C1.Faces_Block1_F	411p0de	18-23	Male	DEPC	scrambled slide with av lumin of 164.jpg	1112	339	294.44	233.72
T1C1.Faces_Block1_F	411p0de	18-23	Male	DEPC	scrambled slide with av lumin of 164.jpg	1339	290	355.71	246.96
T1C1.Faces_Block1_F	411p0de	18-23	Male	DEPC	scrambled slide with av lumin of 164.jpg	1470	235	390.98	261.84
T1C1.Faces_Block1_F	411p0de	18-23	Male	DEPC	scrambled slide with av lumin of 164.jpg	1554	258	413.75	255.57
T1C1.Faces_Block1_F	411p0de	18-23	Male	DEPC	scrambled slide with av lumin of 164.jpg	1525	280	405.96	249.55
T1C1.Faces_Block1_F	411p0de	18-23	Male	DEPC	scrambled slide with av lumin of 164.jpg	916	513	241.33	186.71
T1C1.Faces_Block1_F	411p0de	18-23	Male	DEPC	scrambled slide with av lumin of 164.jpg	1552	219	413.04	266.14
T1C1.Faces_Block1_F	411p0de	18-23	Male	DEPC	scrambled slide with av lumin of 164.jpg	1571	241	418.5	260.07
T1C1.Faces_Block1_F	411p0de	18-23	Male	DEPC	scrambled slide with av lumin of 164.jpg	1567	238	417.23	260.86
T1C1.Faces_Block1_F	411p0de	18-23	Male	DEPC	scrambled slide with av lumin of 164.jpg	1562	223	415.81	264.82
T1C1.Faces_Block1_F	411p0de	18-23	Male	DEPC	scrambled slide with av lumin of 164.jpg	1477	66
T1C1.Faces_Block1_F	411p0de	18-23	Male	DEPC	scrambled slide with av lumin of 164.jpg	1447	184
T1C1.Faces_Block1_F	411p0de	18-23	Male	DEPC	scrambled slide with av lumin of 164.jpg	1455	152
T1C1.Faces_Block1_F	411p0de	18-23	Male	DEPC	scrambled slide with av lumin of 164.jpg	1451	82
T1C1.Faces_Block1_F	411p0de	18-23	Male	DEPC	scrambled slide with av lumin of 164.jpg
T1C1.Faces_Block1_F	411p0de	18-23	Male	DEPC	scrambled slide with av lumin of 164.jpg	1455	157
T1C1.Faces_Block1_F	411p0de	18-23	Male	DEPC	scrambled slide with av lumin of 164.jpg	1519	169
T1C1.Faces_Block1_F	411p0de	18-23	Male	DEPC	scrambled slide with av lumin of 164.jpg	1500	209
T1C1.Faces_Block1_F	411p0de	18-23	Male	DEPC	scrambled slide with av lumin of 164.jpg	1536	185
T1C1.Faces_Block1_F	411p0de	18-23	Male	DEPC	scrambled slide with av lumin of 164.jpg	1530	243
T1C1.Faces_Block1_F	411p0de	18-23	Male	DEPC	scrambled slide with av lumin of 164.jpg	1496	225
T1C1.Faces_Block1_F	411p0de	18-23	Male	DEPC	scrambled slide with av lumin of 164.jpg	1558	194
T1C1.Faces_Block1_F	411p0de	18-23	Male	DEPC	scrambled slide with av lumin of 164.jpg	1551	216
T1C1.Faces_Block1_F	411p0de	18-23	Male	DEPC	scrambled slide with av lumin of 164.jpg	1520	218
T1C1.Faces_Block1_F	411p0de	18-23	Male	DEPC	scrambled slide with av lumin of 164.jpg	1536	243
T1C1.Faces_Block1_F	411p0de	18-23	Male	DEPC	scrambled slide with av lumin of 164.jpg	1571	274
T1C1.Faces_Block1_F	411p0de	18-23	Male	DEPC	scrambled slide with av lumin of 164.jpg	1608	265
T1C1.Faces_Block1_F	411p0de	18-23	Male	DEPC	scrambled slide with av lumin of 164.jpg	1592	311	424.03	241.32
T1C1.Faces_Block1_F	411p0de	18-23	Male	DEPC	scrambled slide with av lumin of 164.jpg	1540	549	410	176.95
T1C1.Faces_Block1_F	411p0de	18-23	Male	DEPC	scrambled slide with av lumin of 164.jpg
T1C1.Faces_Block1_F	411p0de	18-23	Male	DEPC	scrambled slide with av lumin of 164.jpg
T1C1.Faces_Block1_F	411p0de	18-23	Male	DEPC	scrambled slide with av lumin of 164.jpg
T1C1.Faces_Block1_F	411p0de	18-23	Male	DEPC	scrambled slide with av lumin of 164.jpg
T1C1.Faces_Block1_F	411p0de	18-23	Male	DEPC	scrambled slide with av lumin of 164.jpg	1483	650
T1C1.Faces_Block1_F	411p0de	18-23	Male	DEPC	scrambled slide with av lumin of 164.jpg	1501	537
T1C1.Faces_Block1_F	411p0de	18-23	Male	DEPC	scrambled slide with av lumin of 164.jpg	1427	586
T1C1.Faces_Block1_F	411p0de	18-23	Male	DEPC	scrambled slide with av lumin of 164.jpg	1451	564
T1C1.Faces_Block1_F	411p0de	18-23	Male	DEPC	scrambled slide with av lumin of 164.jpg	1448	559
T1C1.Faces_Block1_F	411p0de	18-23	Male	DEPC	scrambled slide with av lumin of 164.jpg
T1C1.Faces_Block1_F	411p0de	18-23	Male	DEPC	scrambled slide with av lumin of 164.jpg
T1C1.Faces_Block1_F	411p0de	18-23	Male	DEPC	scrambled slide with av lumin of 164.jpg
T1C1.Faces_Block1_F	411p0de	18-23	Male	DEPC	scrambled slide with av lumin of 164.jpg
T1C1.Faces_Block1_F	411p0de	18-23	Male	DEPC	scrambled slide with av lumin of 164.jpg
T1C1.Faces_Block1_F	411p0de	18-23	Male	DEPC	scrambled slide with av lumin of 164.jpg	1452	508
T1C1.Faces_Block1_F	411p0de	18-23	Male	DEPC	scrambled slide with av lumin of 164.jpg	1421	597
T1C1.Faces_Block1_F	411p0de	18-23	Male	DEPC	scrambled slide with av lumin of 164.jpg	1495	561
T1C1.Faces_Block1_F	411p0de	18-23	Male	DEPC	scrambled slide with av lumin of 164.jpg	1469	624
T1C1.Faces_Block1_F	411p0de	18-23	Male	DEPC	scrambled slide with av lumin of 164.jpg	1510	535
T1C1.Faces_Block1_F	411p0de	18-23	Male	DEPC	scrambled slide with av lumin of 164.jpg	1510	554
T1C1.Faces_Block1_F	411p0de	18-23	Male	DEPC	scrambled slide with av lumin of 164.jpg	1465	568
T1C1.Faces_Block1_F	411p0de	18-23	Male	DEPC	scrambled slide with av lumin of 164.jpg	1460	560
T1C1.Faces_Block1_F	411p0de	18-23	Male	DEPC	scrambled slide with av lumin of 164.jpg	1443	559
T1C1.Faces_Block1_F	411p0de	18-23	Male	DEPC	scrambled slide with av lumin of 164.jpg	1463	562
T1C1.Faces_Block1_F	411p0de	18-23	Male	DEPC	scrambled slide with av lumin of 164.jpg	1500	496
T1C1.Faces_Block1_F	411p0de	18-23	Male	DEPC	scrambled slide with av lumin of 164.jpg	1478	516
T1C1.Faces_Block1_F	411p0de	18-23	Male	DEPC	scrambled slide with av lumin of 164.jpg	1477	481	392.93	195.42
T1C1.Faces_Block1_F	411p0de	18-23	Male	DEPC	scrambled slide with av lumin of 164.jpg	1473	473	391.84	197.46
T1C1.Faces_Block1_F	411p0de	18-23	Male	DEPC	scrambled slide with av lumin of 164.jpg
T1C1.Faces_Block1_F	411p0de	18-23	Male	DEPC	scrambled slide with av lumin of 164.jpg	1588	618	422.94	158.29
T1C1.Faces_Block1_F	411p0de	18-23	Male	DEPC	scrambled slide with av lumin of 164.jpg	1609	659	428.72	147.23
T1C1.Faces_Block1_F	411p0de	18-23	Male	DEPC	scrambled slide with av lumin of 164.jpg	1598	667	425.59	145.14
T1C1.Faces_Block1_F	411p0de	18-23	Male	DEPC	scrambled slide with av lumin of 164.jpg	1602	664	426.6	145.9
T1C1.Faces_Block1_F	411p0de	18-23	Male	DEPC	scrambled slide with av lumin of 164.jpg	1594	678	424.54	141.89
T1C1.Faces_Block1_F	411p0de	18-23	Male	DEPC	scrambled slide with av lumin of 164.jpg	1610	650	428.8	149.69
T1C1.Faces_Block1_F	411p0de	18-23	Male	DEPC	scrambled slide with av lumin of 164.jpg	1600	660	426.08	146.91
T1C1.Faces_Block1_F	411p0de	18-23	Male	DEPC	scrambled slide with av lumin of 164.jpg	1596	692	424.98	138.28
T1C1.Faces_Block1_F	411p0de	18-23	Male	DEPC	scrambled slide with av lumin of 164.jpg	1599	652	425.95	149.13
T1C1.Faces_Block1_F	411p0de	18-23	Male	DEPC	scrambled slide with av lumin of 164.jpg	1607	681	427.99	141.35
T1C1.Faces_Block1_F	411p0de	18-23	Male	DEPC	scrambled slide with av lumin of 164.jpg	1616	714	430.55	132.26
T1C1.Faces_Block1_F	411p0de	18-23	Male	DEPC	scrambled slide with av lumin of 164.jpg	1621	688	431.94	139.31
T1C1.Faces_Block1_F	411p0de	18-23	Male	DEPC	scrambled slide with av lumin of 164.jpg	1604	652	427.2	149.22
T1C1.Faces_Block1_F	411p0de	18-23	Male	DEPC	scrambled slide with av lumin of 164.jpg	1630	665	434.26	145.55
T1C1.Faces_Block1_F	411p0de	18-23	Male	DEPC	scrambled slide with av lumin of 164.jpg	1593	651	424.29	149.41
T1C1.Faces_Block1_F	411p0de	18-23	Male	DEPC	scrambled slide with av lumin of 164.jpg	1622	651	432.21	149.31
T1C1.Faces_Block1_F	411p0de	18-23	Male	DEPC	scrambled slide with av lumin of 164.jpg	1605	663	427.49	146.15
T1C1.Faces_Block1_F	411p0de	18-23	Male	DEPC	scrambled slide with av lumin of 164.jpg	1583	673	421.43	143.47
T1C1.Faces_Block1_F	411p0de	18-23	Male	DEPC	scrambled slide with av lumin of 164.jpg	1613	646	429.73	150.83
T1C1.Faces_Block1_F	411p0de	18-23	Male	DEPC	scrambled slide with av lumin of 164.jpg	1609	662	428.65	146.32
T1C1.Faces_Block1_F	411p0de	18-23	Male	DEPC	scrambled slide with av lumin of 164.jpg	1613	653	429.77	148.75
T1C1.Faces_Block1_F	411p0de	18-23	Male	DEPC	scrambled slide with av lumin of 164.jpg	1603	664	426.92	145.82
T1C1.Faces_Block1_F	411p0de	18-23	Male	DEPC	scrambled slide with av lumin of 164.jpg	1649	713	439.38	132.59
T1C1.Faces_Block1_F	411p0de	18-23	Male	DEPC	scrambled slide with av lumin of 164.jpg	1595	642	424.86	151.75
T1C1.Faces_Block1_F	411p0de	18-23	Male	DEPC	scrambled slide with av lumin of 164.jpg	1601	685	426.4	140.1
T1C1.Faces_Block1_F	411p0de	18-23	Male	DEPC	scrambled slide with av lumin of 164.jpg	1606	743
T1C1.Faces_Block1_F	411p0de	18-23	Male	DEPC	scrambled slide with av lumin of 164.jpg	1448	885
T1C1.Faces_Block1_F	411p0de	18-23	Male	DEPC	scrambled slide with av lumin of 164.jpg	1423	868
T1C1.Faces_Block1_F	411p0de	18-23	Male	DEPC	scrambled slide with av lumin of 164.jpg	1456	869
T1C1.Faces_Block1_F	411p0de	18-23	Male	DEPC	scrambled slide with av lumin of 164.jpg	1417	929
T1C1.Faces_Block1_F	411p0de	18-23	Male	DEPC	scrambled slide with av lumin of 164.jpg	1441	895
T1C1.Faces_Block1_F	411p0de	18-23	Male	DEPC	scrambled slide with av lumin of 164.jpg	1418	899
T1C1.Faces_Block1_F	411p0de	18-23	Male	DEPC	scrambled slide with av lumin of 164.jpg	1457	862
T1C1.Faces_Block1_F	411p0de	18-23	Male	DEPC	scrambled slide with av lumin of 164.jpg	1460	885
T1C1.Faces_Block1_F	411p0de	18-23	Male	DEPC	scrambled slide with av lumin of 164.jpg	1406	905
T1C1.Faces_Block1_F	411p0de	18-23	Male	DEPC	scrambled slide with av lumin of 164.jpg	1409	818	374.59	104.16
T1C1.Faces_Block1_F	411p0de	18-23	Male	DEPC	scrambled slide with av lumin of 164.jpg	1439	858	382.74	93.31
T1C1.Faces_Block1_F	411p0de	18-23	Male	DEPC	scrambled slide with av lumin of 164.jpg	1441	891
T1C1.Faces_Block1_F	411p0de	18-23	Male	DEPC	scrambled slide with av lumin of 164.jpg	1429	841	379.92	97.98
T1C1.Faces_Block1_F	411p0de	18-23	Male	DEPC	scrambled slide with av lumin of 164.jpg	1405	907
T1C1.Faces_Block1_F	411p0de	18-23	Male	DEPC	scrambled slide with av lumin of 164.jpg	1384	916	367.8	77.63
T1C1.Faces_Block1_F	411p0de	18-23	Male	DEPC	scrambled slide with av lumin of 164.jpg
T1C1.Faces_Block1_F	411p0de	18-23	Male	DEPC	scrambled slide with av lumin of 164.jpg
T1C1.Faces_Block1_F	411p0de	18-23	Male	DEPC	scrambled slide with av lumin of 164.jpg
T1C1.Faces_Block1_F	411p0de	18-23	Male	DEPC	scrambled slide with av lumin of 164.jpg
T1C1.Faces_Block1_F	411p0de	18-23	Male	DEPC	scrambled slide with av lumin of 164.jpg
T1C1.Faces_Block1_F	411p0de	18-23	Male	DEPC	scrambled slide with av lumin of 164.jpg
T1C1.Faces_Block1_F	411p0de	18-23	Male	DEPC	scrambled slide with av lumin of 164.jpg
T1C1.Faces_Block1_F	411p0de	18-23	Male	DEPC	scrambled slide with av lumin of 164.jpg
T1C1.Faces_Block1_F	411p0de	18-23	Male	DEPC	scrambled slide with av lumin of 164.jpg	1167	350	309.2	230.56
T1C1.Faces_Block1_F	411p0de	18-23	Male	DEPC	scrambled slide with av lumin of 164.jpg	1160	405	307.34	215.81
T1C1.Faces_Block1_F	411p0de	18-23	Male	DEPC	scrambled slide with av lumin of 164.jpg	864	388
T1C1.Faces_Block1_F	411p0de	18-23	Male	DEPC	scrambled slide with av lumin of 164.jpg	858	406
T1C1.Faces_Block1_F	411p0de	18-23	Male	DEPC	scrambled slide with av lumin of 164.jpg	847	365
T1C1.Faces_Block1_F	411p0de	18-23	Male	DEPC	scrambled slide with av lumin of 164.jpg	834	374
T1C1.Faces_Block1_F	411p0de	18-23	Male	DEPC	scrambled slide with av lumin of 164.jpg	825	389
T1C1.Faces_Block1_F	411p0de	18-23	Male	DEPC	scrambled slide with av lumin of 164.jpg	832	411
T1C1.Faces_Block1_F	411p0de	18-23	Male	DEPC	scrambled slide with av lumin of 164.jpg
T1C1.Faces_Block1_F	411p0de	18-23	Male	DEPC	scrambled slide with av lumin of 164.jpg	837	356
T1C1.Faces_Block1_F	411p0de	18-23	Male	DEPC	scrambled slide with av lumin of 164.jpg	847	388
T1C1.Faces_Block1_F	411p0de	18-23	Male	DEPC	scrambled slide with av lumin of 164.jpg	827	407
T1C1.Faces_Block1_F	411p0de	18-23	Male	DEPC	scrambled slide with av lumin of 164.jpg	822	364
T1C1.Faces_Block1_F	411p0de	18-23	Male	DEPC	scrambled slide with av lumin of 164.jpg	820	344
T1C1.Faces_Block1_F	411p0de	18-23	Male	DEPC	scrambled slide with av lumin of 164.jpg	827	397
T1C1.Faces_Block1_F	411p0de	18-23	Male	DEPC	scrambled slide with av lumin of 164.jpg	823	379
T1C1.Faces_Block1_F	411p0de	18-23	Male	DEPC	scrambled slide with av lumin of 164.jpg	843	441
T1C1.Faces_Block1_F	411p0de	18-23	Male	DEPC	scrambled slide with av lumin of 164.jpg	830	386
T1C1.Faces_Block1_F	411p0de	18-23	Male	DEPC	scrambled slide with av lumin of 164.jpg	844	356
T1C1.Faces_Block1_F	411p0de	18-23	Male	DEPC	scrambled slide with av lumin of 164.jpg	838	360
T1C1.Faces_Block1_F	411p0de	18-23	Male	DEPC	scrambled slide with av lumin of 164.jpg	741	353
T1C1.Faces_Block1_F	411p0de	18-23	Male	DEPC	scrambled slide with av lumin of 164.jpg	697	331
T1C1.Faces_Block1_F	411p0de	18-23	Male	DEPC	scrambled slide with av lumin of 164.jpg	684	382
T1C1.Faces_Block1_F	411p0de	18-23	Male	DEPC	scrambled slide with av lumin of 164.jpg	704	308
T1C1.Faces_Block1_F	411p0de	18-23	Male	DEPC	scrambled slide with av lumin of 164.jpg	692	371
T1C1.Faces_Block1_F	411p0de	18-23	Male	DEPC	scrambled slide with av lumin of 164.jpg	686	328
T1C1.Faces_Block1_F	411p0de	18-23	Male	DEPC	scrambled slide with av lumin of 164.jpg	704	366
T1C1.Faces_Block1_F	411p0de	18-23	Male	DEPC	scrambled slide with av lumin of 164.jpg	693	336
T1C1.Faces_Block1_F	411p0de	18-23	Male	DEPC	scrambled slide with av lumin of 164.jpg	716	407
T1C1.Faces_Block1_F	411p0de	18-23	Male	DEPC	scrambled slide with av lumin of 164.jpg	706	361
T1C1.Faces_Block1_F	411p0de	18-23	Male	DEPC	scrambled slide with av lumin of 164.jpg
T1C1.Faces_Block1_F	411p0de	18-23	Male	DEPC	scrambled slide with av lumin of 164.jpg
T1C1.Faces_Block1_F	411p0de	18-23	Male	DEPC	scrambled slide with av lumin of 164.jpg
T1C1.Faces_Block1_F	411p0de	18-23	Male	DEPC	scrambled slide with av lumin of 164.jpg
T1C1.Faces_Block1_F	411p0de	18-23	Male	DEPC	scrambled slide with av lumin of 164.jpg
T1C1.Faces_Block1_F	411p0de	18-23	Male	DEPC	scrambled slide with av lumin of 164.jpg
T1C1.Faces_Block1_F	411p0de	18-23	Male	DEPC	scrambled slide with av lumin of 164.jpg
T1C1.Faces_Block1_F	411p0de	18-23	Male	DEPC	scrambled slide with av lumin of 164.jpg
T1C1.Faces_Block1_F	411p0de	18-23	Male	DEPC	scrambled slide with av lumin of 164.jpg
T1C1.Faces_Block1_F	411p0de	18-23	Male	DEPC	scrambled slide with av lumin of 164.jpg
T1C1.Faces_Block1_F	411p0de	18-23	Male	DEPC	scrambled slide with av lumin of 164.jpg
T1C1.Faces_Block1_F	411p0de	18-23	Male	DEPC	scrambled slide with av lumin of 164.jpg
T1C1.Faces_Block1_F	411p0de	18-23	Male	DEPC	scrambled slide with av lumin of 164.jpg
T1C1.Faces_Block1_F	411p0de	18-23	Male	DEPC	scrambled slide with av lumin of 164.jpg
T1C1.Faces_Block1_F	411p0de	18-23	Male	DEPC	scrambled slide with av lumin of 164.jpg
T1C1.Faces_Block1_F	411p0de	18-23	Male	DEPC	scrambled slide with av lumin of 164.jpg	966	267	254.79	253.26
T1C1.Faces_Block1_F	411p0de	18-23	Male	DEPC	scrambled slide with av lumin of 164.jpg
T1C1.Faces_Block1_F	411p0de	18-23	Male	DEPC	scrambled slide with av lumin of 164.jpg	967	280	255.23	249.54
T1C1.Faces_Block1_F	411p0de	18-23	Male	DEPC	scrambled slide with av lumin of 164.jpg
T1C1.Faces_Block1_F	411p0de	18-23	Male	DEPC	scrambled slide with av lumin of 164.jpg
T1C1.Faces_Block1_F	411p0de	18-23	Male	DEPC	scrambled slide with av lumin of 164.jpg
T1C1.Faces_Block1_F	411p0de	18-23	Male	DEPC	scrambled slide with av lumin of 164.jpg
T1C1.Faces_Block1_F	411p0de	18-23	Male	DEPC	scrambled slide with av lumin of 164.jpg
T1C1.Faces_Block1_F	411p0de	18-23	Male	DEPC	scrambled slide with av lumin of 164.jpg
T1C1.Faces_Block1_F	411p0de	18-23	Male	DEPC	scrambled slide with av lumin of 164.jpg
T1C1.Faces_Block1_F	411p0de	18-23	Male	DEPC	scrambled slide with av lumin of 164.jpg
T1C1.Faces_Block1_F	411p0de	18-23	Male	DEPC	scrambled slide with av lumin of 164.jpg
T1C1.Faces_Block1_F	411p0de	18-23	Male	DEPC	scrambled slide with av lumin of 164.jpg
T1C1.Faces_Block1_F	411p0de	18-23	Male	DEPC	scrambled slide with av lumin of 164.jpg
T1C1.Faces_Block1_F	411p0de	18-23	Male	DEPC	scrambled slide with av lumin of 164.jpg
T1C1.Faces_Block1_F	411p0de	18-23	Male	DEPC	scrambled slide with av lumin of 164.jpg	1162	262
T1C1.Faces_Block1_F	411p0de	18-23	Male	DEPC	scrambled slide with av lumin of 164.jpg
T1C1.Faces_Block1_F	411p0de	18-23	Male	DEPC	scrambled slide with av lumin of 164.jpg	1481	355	394.08	229.44
T1C1.Faces_Block1_F	411p0de	18-23	Male	DEPC	scrambled slide with av lumin of 164.jpg
T1C1.Faces_Block1_F	411p0de	18-23	Male	DEPC	scrambled slide with av lumin of 164.jpg
T1C1.Faces_Block1_F	411p0de	18-23	Male	DEPC	scrambled slide with av lumin of 164.jpg
T1C1.Faces_Block1_F	411p0de	18-23	Male	DEPC	scrambled slide with av lumin of 164.jpg
T1C1.Faces_Block1_F	411p0de	18-23	Male	DEPC	scrambled slide with av lumin of 164.jpg
T1C1.Faces_Block1_F	411p0de	18-23	Male	DEPC	scrambled slide with av lumin of 164.jpg
T1C1.Faces_Block1_F	411p0de	18-23	Male	DEPC	scrambled slide with av lumin of 164.jpg	1026	929
T1C1.Faces_Block1_F	411p0de	18-23	Male	DEPC	scrambled slide with av lumin of 164.jpg	1113	407
T1C1.Faces_Block1_F	411p0de	18-23	Male	DEPC	scrambled slide with av lumin of 164.jpg	1123	322
T1C1.Faces_Block1_F	411p0de	18-23	Male	DEPC	scrambled slide with av lumin of 164.jpg	1122	374
T1C1.Faces_Block1_F	411p0de	18-23	Male	DEPC	scrambled slide with av lumin of 164.jpg	1124	318
T1C1.Faces_Block1_F	411p0de	18-23	Male	DEPC	scrambled slide with av lumin of 164.jpg	1145	303
T1C1.Faces_Block1_F	411p0de	18-23	Male	DEPC	scrambled slide with av lumin of 164.jpg	1122	311
T1C1.Faces_Block1_F	411p0de	18-23	Male	DEPC	scrambled slide with av lumin of 164.jpg	1124	314
T1C1.Faces_Block1_F	411p0de	18-23	Male	DEPC	scrambled slide with av lumin of 164.jpg	1132	334
T1C1.Faces_Block1_F	411p0de	18-23	Male	DEPC	scrambled slide with av lumin of 164.jpg
T1C1.Faces_Block1_F	411p0de	18-23	Male	DEPC	scrambled slide with av lumin of 164.jpg	1082	337
T1C1.Faces_Block1_F	411p0de	18-23	Male	DEPC	scrambled slide with av lumin of 164.jpg	1143	350
T1C1.Faces_Block1_F	411p0de	18-23	Male	DEPC	scrambled slide with av lumin of 164.jpg	1124	326
T1C1.Faces_Block1_F	411p0de	18-23	Male	DEPC	scrambled slide with av lumin of 164.jpg	1120	344
T1C1.Faces_Block1_F	411p0de	18-23	Male	DEPC	scrambled slide with av lumin of 164.jpg	1109	316
T1C1.Faces_Block1_F	411p0de	18-23	Male	DEPC	scrambled slide with av lumin of 164.jpg	1134	301
T1C1.Faces_Block1_F	411p0de	18-23	Male	DEPC	scrambled slide with av lumin of 164.jpg
T1C1.Faces_Block1_F	411p0de	18-23	Male	DEPC	scrambled slide with av lumin of 164.jpg	1103	343
T1C1.Faces_Block1_F	411p0de	18-23	Male	DEPC	scrambled slide with av lumin of 164.jpg	1120	294
T1C1.Faces_Block1_F	411p0de	18-23	Male	DEPC	scrambled slide with av lumin of 164.jpg	1087	309
T1C1.Faces_Block1_F	411p0de	18-23	Male	DEPC	scrambled slide with av lumin of 164.jpg	1005	310
T1C1.Faces_Block1_F	411p0de	18-23	Male	DEPC	scrambled slide with av lumin of 164.jpg	1022	354
T1C1.Faces_Block1_F	411p0de	18-23	Male	DEPC	scrambled slide with av lumin of 164.jpg
T1C1.Faces_Block1_F	411p0de	18-23	Male	DEPC	scrambled slide with av lumin of 164.jpg	1344	319	357.1	238.97
T1C1.Faces_Block1_F	411p0de	18-23	Male	DEPC	scrambled slide with av lumin of 164.jpg
T1C1.Faces_Block1_F	411p0de	18-23	Male	DEPC	scrambled slide with av lumin of 164.jpg
T1C1.Faces_Block1_F	411p0de	18-23	Male	DEPC	scrambled slide with av lumin of 164.jpg	1019	382
T1C1.Faces_Block1_F	411p0de	18-23	Male	DEPC	scrambled slide with av lumin of 164.jpg	1025	389
T1C1.Faces_Block1_F	411p0de	18-23	Male	DEPC	scrambled slide with av lumin of 164.jpg
T1C1.Faces_Block1_F	411p0de	18-23	Male	DEPC	scrambled slide with av lumin of 164.jpg	1004	357
T1C1.Faces_Block1_F	411p0de	18-23	Male	DEPC	scrambled slide with av lumin of 164.jpg	1019	378
T1C1.Faces_Block1_F	411p0de	18-23	Male	DEPC	scrambled slide with av lumin of 164.jpg	1010	417
T1C1.Faces_Block1_F	411p0de	18-23	Male	DEPC	scrambled slide with av lumin of 164.jpg
T1C1.Faces_Block1_F	411p0de	18-23	Male	DEPC	scrambled slide with av lumin of 164.jpg
T1C1.Faces_Block1_F	411p0de	18-23	Male	DEPC	scrambled slide with av lumin of 164.jpg
T1C1.Faces_Block1_F	411p0de	18-23	Male	DEPC	scrambled slide with av lumin of 164.jpg
T1C1.Faces_Block1_F	411p0de	18-23	Male	DEPC	scrambled slide with av lumin of 164.jpg
T1C1.Faces_Block1_F	411p0de	18-23	Male	DEPC	scrambled slide with av lumin of 164.jpg
T1C1.Faces_Block1_F	411p0de	18-23	Male	DEPC	scrambled slide with av lumin of 164.jpg
T1C1.Faces_Block1_F	411p0de	18-23	Male	DEPC	scrambled slide with av lumin of 164.jpg
T1C1.Faces_Block1_F	411p0de	18-23	Male	DEPC	scrambled slide with av lumin of 164.jpg
T1C1.Faces_Block1_F	411p0de	18-23	Male	DEPC	scrambled slide with av lumin of 164.jpg
T1C1.Faces_Block1_F	411p0de	18-23	Male	DEPC	scrambled slide with av lumin of 164.jpg
T1C1.Faces_Block1_F	411p0de	18-23	Male	DEPC	scrambled slide with av lumin of 164.jpg	933	454
T1C1.Faces_Block1_F	411p0de	18-23	Male	DEPC	scrambled slide with av lumin of 164.jpg
T1C1.Faces_Block1_F	411p0de	18-23	Male	DEPC	scrambled slide with av lumin of 164.jpg
T1C1.Faces_Block1_F	411p0de	18-23	Male	DEPC	scrambled slide with av lumin of 164.jpg
T1C1.Faces_Block1_F	411p0de	18-23	Male	DEPC	scrambled slide with av lumin of 164.jpg
T1C1.Faces_Block1_F	411p0de	18-23	Male	DEPC	scrambled slide with av lumin of 164.jpg
T1C1.Faces_Block1_F	411p0de	18-23	Male	DEPC	scrambled slide with av lumin of 164.jpg	926	456
T1C1.Faces_Block1_F	411p0de	18-23	Male	DEPC	scrambled slide with av lumin of 164.jpg
T1C1.Faces_Block1_F	411p0de	18-23	Male	DEPC	scrambled slide with av lumin of 164.jpg	946	425
T1C1.Faces_Block1_F	411p0de	18-23	Male	DEPC	scrambled slide with av lumin of 164.jpg	929	382
T1C1.Faces_Block1_F	411p0de	18-23	Male	DEPC	scrambled slide with av lumin of 164.jpg	943	390
T1C1.Faces_Block1_F	411p0de	18-23	Male	DEPC	scrambled slide with av lumin of 164.jpg	927	430
T1C1.Faces_Block1_F	411p0de	18-23	Male	DEPC	scrambled slide with av lumin of 164.jpg	917	390
T1C1.Faces_Block1_F	411p0de	18-23	Male	DEPC	scrambled slide with av lumin of 164.jpg	929	412
T1C1.Faces_Block1_F	411p0de	18-23	Male	DEPC	scrambled slide with av lumin of 164.jpg	937	396
T1C1.Faces_Block1_F	411p0de	18-23	Male	DEPC	scrambled slide with av lumin of 164.jpg	931	404
T1C1.Faces_Block1_F	411p0de	18-23	Male	DEPC	scrambled slide with av lumin of 164.jpg	947	392
T1C1.Faces_Block1_F	411p0de	18-23	Male	DEPC	scrambled slide with av lumin of 164.jpg	914	449
T1C1.Faces_Block1_F	411p0de	18-23	Male	DEPC	scrambled slide with av lumin of 164.jpg	917	440
T1C1.Faces_Block1_F	411p0de	18-23	Male	DEPC	scrambled slide with av lumin of 164.jpg	930	444
T1C1.Faces_Block1_F	411p0de	18-23	Male	DEPC	scrambled slide with av lumin of 164.jpg	935	425
T1C1.Faces_Block1_F	411p0de	18-23	Male	DEPC	scrambled slide with av lumin of 164.jpg	936	448
T1C1.Faces_Block1_F	411p0de	18-23	Male	DEPC	scrambled slide with av lumin of 164.jpg
T1C1.Faces_Block1_F	411p0de	18-23	Male	DEPC	scrambled slide with av lumin of 164.jpg	914	481
T1C1.Faces_Block1_F	411p0de	18-23	Male	DEPC	scrambled slide with av lumin of 164.jpg
T1C1.Faces_Block1_F	411p0de	18-23	Male	DEPC	scrambled slide with av lumin of 164.jpg
T1C1.Faces_Block1_F	411p0de	18-23	Male	DEPC	scrambled slide with av lumin of 164.jpg
T1C1.Faces_Block1_F	411p0de	18-23	Male	DEPC	scrambled slide with av lumin of 164.jpg
T1C1.Faces_Block1_F	411p0de	18-23	Male	DEPC	scrambled slide with av lumin of 164.jpg
T1C1.Faces_Block1_F	411p0de	18-23	Male	DEPC	scrambled slide with av lumin of 164.jpg
T1C1.Faces_Block1_F	411p0de	18-23	Male	DEPC	scrambled slide with av lumin of 164.jpg
T1C1.Faces_Block1_F	411p0de	18-23	Male	DEPC	scrambled slide with av lumin of 164.jpg
T1C1.Faces_Block1_F	411p0de	18-23	Male	DEPC	scrambled slide with av lumin of 164.jpg
T1C1.Faces_Block1_F	411p0de	18-23	Male	DEPC	scrambled slide with av lumin of 164.jpg	870	380
T1C1.Faces_Block1_F	411p0de	18-23	Male	DEPC	scrambled slide with av lumin of 164.jpg
T1C1.Faces_Block1_F	411p0de	18-23	Male	DEPC	scrambled slide with av lumin of 164.jpg	882	328
T1C1.Faces_Block1_F	411p0de	18-23	Male	DEPC	scrambled slide with av lumin of 164.jpg
T1C1.Faces_Block1_F	411p0de	18-23	Male	DEPC	scrambled slide with av lumin of 164.jpg	850	297
T1C1.Faces_Block1_F	411p0de	18-23	Male	DEPC	scrambled slide with av lumin of 164.jpg
T1C1.Faces_Block1_F	411p0de	18-23	Male	DEPC	scrambled slide with av lumin of 164.jpg	877	329
T1C1.Faces_Block1_F	411p0de	18-23	Male	DEPC	scrambled slide with av lumin of 164.jpg
T1C1.Faces_Block1_F	411p0de	18-23	Male	DEPC	scrambled slide with av lumin of 164.jpg	944	452
T1C1.Faces_Block1_F	411p0de	18-23	Male	DEPC	scrambled slide with av lumin of 164.jpg	1042	318	275.31	239.46
T1C1.Faces_Block1_F	411p0de	18-23	Male	DEPC	scrambled slide with av lumin of 164.jpg	1060	389
T1C1.Faces_Block1_F	411p0de	18-23	Male	DEPC	scrambled slide with av lumin of 164.jpg	1077	337	284.92	234.28
T1C1.Faces_Block1_F	411p0de	18-23	Male	DEPC	scrambled slide with av lumin of 164.jpg	1048	438
T1C1.Faces_Block1_F	411p0de	18-23	Male	DEPC	scrambled slide with av lumin of 164.jpg	1089	358	288.15	228.59
T1C1.Faces_Block1_F	411p0de	18-23	Male	DEPC	scrambled slide with av lumin of 164.jpg	1092	377	288.99	223.5
T1C1.Faces_Block1_F	411p0de	18-23	Male	DEPC	scrambled slide with av lumin of 164.jpg	1104	386	292.17	221.06
T1C1.Faces_Block1_F	411p0de	18-23	Male	DEPC	scrambled slide with av lumin of 164.jpg	1098	399	290.61	217.5
T1C1.Faces_Block1_F	411p0de	18-23	Male	DEPC	scrambled slide with av lumin of 164.jpg	1099	356	290.67	228.92
T1C1.Faces_Block1_F	411p0de	18-23	Male	DEPC	scrambled slide with av lumin of 164.jpg	1085	354	286.95	229.48
T1C1.Faces_Block1_F	411p0de	18-23	Male	DEPC	scrambled slide with av lumin of 164.jpg	1072	378	283.54	222.95
T1C1.Faces_Block1_F	411p0de	18-23	Male	DEPC	scrambled slide with av lumin of 164.jpg	1072	380	283.3	222.61
T1C1.Faces_Block1_F	411p0de	18-23	Male	DEPC	scrambled slide with av lumin of 164.jpg	1088	410	287.71	214.55
T1C1.Faces_Block1_F	411p0de	18-23	Male	DEPC	scrambled slide with av lumin of 164.jpg	995	431
T1C1.Faces_Block1_F	411p0de	18-23	Male	DEPC	scrambled slide with av lumin of 164.jpg	789	342
T1C1.Faces_Block1_F	411p0de	18-23	Male	DEPC	scrambled slide with av lumin of 164.jpg	644	431
T1C1.Faces_Block1_F	411p0de	18-23	Male	DEPC	scrambled slide with av lumin of 164.jpg	572	314
T1C1.Faces_Block1_F	411p0de	18-23	Male	DEPC	scrambled slide with av lumin of 164.jpg	607	373
T1C1.Faces_Block1_F	411p0de	18-23	Male	DEPC	scrambled slide with av lumin of 164.jpg	602	373
T1C1.Faces_Block1_F	411p0de	18-23	Male	DEPC	scrambled slide with av lumin of 164.jpg	600	367
T1C1.Faces_Block1_F	411p0de	18-23	Male	DEPC	scrambled slide with av lumin of 164.jpg	618	398
T1C1.Faces_Block1_F	411p0de	18-23	Male	DEPC	scrambled slide with av lumin of 164.jpg	627	387
T1C1.Faces_Block1_F	411p0de	18-23	Male	DEPC	scrambled slide with av lumin of 164.jpg	611	338
T1C1.Faces_Block1_F	411p0de	18-23	Male	DEPC	scrambled slide with av lumin of 164.jpg	610	371
T1C1.Faces_Block1_F	411p0de	18-23	Male	DEPC	scrambled slide with av lumin of 164.jpg	628	359
T1C1.Faces_Block1_F	411p0de	18-23	Male	DEPC	scrambled slide with av lumin of 164.jpg	630	382
T1C1.Faces_Block1_F	411p0de	18-23	Male	DEPC	scrambled slide with av lumin of 164.jpg	617	347
T1C1.Faces_Block1_F	411p0de	18-23	Male	DEPC	scrambled slide with av lumin of 164.jpg	636	397
T1C1.Faces_Block1_F	411p0de	18-23	Male	DEPC	scrambled slide with av lumin of 164.jpg	621	376
T1C1.Faces_Block1_F	411p0de	18-23	Male	DEPC	scrambled slide with av lumin of 164.jpg	592	399
T1C1.Faces_Block1_F	411p0de	18-23	Male	DEPC	scrambled slide with av lumin of 164.jpg	630	397
T1C1.Faces_Block1_F	411p0de	18-23	Male	DEPC	scrambled slide with av lumin of 164.jpg	638	376
T1C1.Faces_Block1_F	411p0de	18-23	Male	DEPC	scrambled slide with av lumin of 164.jpg	634	398
T1C1.Faces_Block1_F	411p0de	18-23	Male	DEPC	scrambled slide with av lumin of 164.jpg	599	353
T1C1.Faces_Block1_F	411p0de	18-23	Male	DEPC	scrambled slide with av lumin of 164.jpg	631	390
T1C1.Faces_Block1_F	411p0de	18-23	Male	DEPC	scrambled slide with av lumin of 164.jpg	633	391
T1C1.Faces_Block1_F	411p0de	18-23	Male	DEPC
T1C1.Faces_Block1_F	411p0de	18-23	Male	DEPC
T1C1.Faces_Block1_F	411p0de	18-23	Male	DEPC
T1C1.Faces_Block1_F	411p0de	18-23	Male	DEPC
T1C1.Faces_Block1_F	411p0de	18-23	Male	DEPC
T1C1.Faces_Block1_F	411p0de	18-23	Male	DEPC
T1C1.Faces_Block1_F	411p0de	18-23	Male	DEPC
T1C1.Faces_Block1_F	411p0de	18-23	Male	DEPC
T1C1.Faces_Block1_F	411p0de	18-23	Male	DEPC
T1C1.Faces_Block1_F	411p0de	18-23	Male	DEPC
T1C1.Faces_Block1_F	411p0de	18-23	Male	DEPC
T1C1.Faces_Block1_F	411p0de	18-23	Male	DEPC
T1C1.Faces_Block1_F	411p0de	18-23	Male	DEPC	fixation cross.jpg	334	267
T1C1.Faces_Block1_F	411p0de	18-23	Male	DEPC	fixation cross.jpg	290	236
T1C1.Faces_Block1_F	411p0de	18-23	Male	DEPC	fixation cross.jpg	307	225
T1C1.Faces_Block1_F	411p0de	18-23	Male	DEPC	fixation cross.jpg	324	245
T1C1.Faces_Block1_F	411p0de	18-23	Male	DEPC	fixation cross.jpg	340	270
T1C1.Faces_Block1_F	411p0de	18-23	Male	DEPC	fixation cross.jpg	320	247
T1C1.Faces_Block1_F	411p0de	18-23	Male	DEPC	fixation cross.jpg	353	271
T1C1.Faces_Block1_F	411p0de	18-23	Male	DEPC	fixation cross.jpg	335	244
T1C1.Faces_Block1_F	411p0de	18-23	Male	DEPC	fixation cross.jpg	358	247
T1C1.Faces_Block1_F	411p0de	18-23	Male	DEPC	fixation cross.jpg	326	252
T1C1.Faces_Block1_F	411p0de	18-23	Male	DEPC	fixation cross.jpg	309	236
T1C1.Faces_Block1_F	411p0de	18-23	Male	DEPC	fixation cross.jpg	333	261
T1C1.Faces_Block1_F	411p0de	18-23	Male	DEPC	fixation cross.jpg	313	263
T1C1.Faces_Block1_F	411p0de	18-23	Male	DEPC	fixation cross.jpg	345	280
T1C1.Faces_Block1_F	411p0de	18-23	Male	DEPC	fixation cross.jpg	343	259
T1C1.Faces_Block1_F	411p0de	18-23	Male	DEPC	fixation cross.jpg	433	308
T1C1.Faces_Block1_F	411p0de	18-23	Male	DEPC	fixation cross.jpg	760	524	199.15	183.78
T1C1.Faces_Block1_F	411p0de	18-23	Male	DEPC	fixation cross.jpg	998	595	263.61	164.42
T1C1.Faces_Block1_F	411p0de	18-23	Male	DEPC	fixation cross.jpg
T1C1.Faces_Block1_F	411p0de	18-23	Male	DEPC	fixation cross.jpg
T1C1.Faces_Block1_F	411p0de	18-23	Male	DEPC	fixation cross.jpg
T1C1.Faces_Block1_F	411p0de	18-23	Male	DEPC	fixation cross.jpg
T1C1.Faces_Block1_F	411p0de	18-23	Male	DEPC	fixation cross.jpg
T1C1.Faces_Block1_F	411p0de	18-23	Male	DEPC	fixation cross.jpg
T1C1.Faces_Block1_F	411p0de	18-23	Male	DEPC	fixation cross.jpg
T1C1.Faces_Block1_F	411p0de	18-23	Male	DEPC	fixation cross.jpg	1038	656	274.39	148.05
T1C1.Faces_Block1_F	411p0de	18-23	Male	DEPC	fixation cross.jpg	1089	537
T1C1.Faces_Block1_F	411p0de	18-23	Male	DEPC	fixation cross.jpg	1058	672	279.77	143.63
T1C1.Faces_Block1_F	411p0de	18-23	Male	DEPC	fixation cross.jpg	1040	670	274.83	144.36
T1C1.Faces_Block1_F	411p0de	18-23	Male	DEPC	fixation cross.jpg	1055	594
T1C1.Faces_Block1_F	411p0de	18-23	Male	DEPC	fixation cross.jpg	1023	708
T1C1.Faces_Block1_F	411p0de	18-23	Male	DEPC	fixation cross.jpg	1069	585
T1C1.Faces_Block1_F	411p0de	18-23	Male	DEPC	fixation cross.jpg	1076	625
T1C1.Faces_Block1_F	411p0de	18-23	Male	DEPC	fixation cross.jpg
T1C1.Faces_Block1_F	411p0de	18-23	Male	DEPC	fixation cross.jpg	1029	715
T1C1.Faces_Block1_F	411p0de	18-23	Male	DEPC	fixation cross.jpg	966	624	254.89	156.53
T1C1.Faces_Block1_F	411p0de	18-23	Male	DEPC	fixation cross.jpg	1014	616	267.74	158.72
T1C1.Faces_Block1_F	411p0de	18-23	Male	DEPC	fixation cross.jpg	1003	589	265.01	166.14
T1C1.Faces_Block1_F	411p0de	18-23	Male	DEPC	fixation cross.jpg	1004	614	265.11	159.2
T1C1.Faces_Block1_F	411p0de	18-23	Male	DEPC	fixation cross.jpg	1016	592	268.38	165.28
T1C1.Faces_Block1_F	411p0de	18-23	Male	DEPC	fixation cross.jpg	1031	577	272.29	169.23
T1C1.Faces_Block1_F	411p0de	18-23	Male	DEPC	fixation cross.jpg	1004	599	265.24	163.45
T1C1.Faces_Block1_F	411p0de	18-23	Male	DEPC	fixation cross.jpg	1009	614	266.44	159.26
T1C1.Faces_Block1_F	411p0de	18-23	Male	DEPC	fixation cross.jpg	1004	620	265.15	157.88
T1C1.Faces_Block1_F	411p0de	18-23	Male	DEPC	fixation cross.jpg	1007	602	265.94	162.54
T1C1.Faces_Block1_F	411p0de	18-23	Male	DEPC	fixation cross.jpg	1002	626	264.62	156.12
T1C1.Faces_Block1_F	411p0de	18-23	Male	DEPC	fixation cross.jpg	999	632	263.61	154.63
T1C1.Faces_Block1_F	411p0de	18-23	Male	DEPC	fixation cross.jpg	1020	613	269.34	159.73
T1C1.Faces_Block1_F	411p0de	18-23	Male	DEPC	fixation cross.jpg	1006	608	265.6	160.96
T1C1.Faces_Block1_F	411p0de	18-23	Male	DEPC	fixation cross.jpg	1021	594	269.67	164.78
T1C1.Faces_Block1_F	411p0de	18-23	Male	DEPC	fixation cross.jpg	1014	623	267.87	156.83
T1C1.Faces_Block1_F	411p0de	18-23	Male	DEPC	fixation cross.jpg	997	590	263.17	165.76
T1C1.Faces_Block1_F	411p0de	18-23	Male	DEPC	fixation cross.jpg	991	635	261.55	153.62
T1C1.Faces_Block1_F	411p0de	18-23	Male	DEPC	fixation cross.jpg	939	672
T1C1.Faces_Block1_F	411p0de	18-23	Male	DEPC	fixation cross.jpg	973	632	256.87	154.42
T1C1.Faces_Block1_F	411p0de	18-23	Male	DEPC	fixation cross.jpg	996	605	263.13	161.85
T1C1.Faces_Block1_F	411p0de	18-23	Male	DEPC	fixation cross.jpg	982	674
T1C1.Faces_Block1_F	411p0de	18-23	Male	DEPC	fixation cross.jpg	986	607
T1C1.Faces_Block1_F	411p0de	18-23	Male	DEPC	fixation cross.jpg	1008	618	266.12	158.16
T1C1.Faces_Block1_F	411p0de	18-23	Male	DEPC	fixation cross.jpg	992	638	261.73	152.71
T1C1.Faces_Block1_F	411p0de	18-23	Male	DEPC	fixation cross.jpg	1021	653	269.77	148.77
T1C1.Faces_Block1_F	411p0de	18-23	Male	DEPC	fixation cross.jpg	967	817	255.19	104.44
T1C1.Faces_Block1_F	411p0de	18-23	Male	DEPC	fixation cross.jpg
T1C1.Faces_Block1_F	411p0de	18-23	Male	DEPC	fixation cross.jpg
T1C1.Faces_Block1_F	411p0de	18-23	Male	DEPC	fixation cross.jpg
T1C1.Faces_Block1_F	411p0de	18-23	Male	DEPC	fixation cross.jpg
T1C1.Faces_Block1_F	411p0de	18-23	Male	DEPC	fixation cross.jpg
T1C1.Faces_Block1_F	411p0de	18-23	Male	DEPC	fixation cross.jpg
T1C1.Faces_Block1_F	411p0de	18-23	Male	DEPC	fixation cross.jpg	971	578	256.2	169.03
T1C1.Faces_Block1_F	411p0de	18-23	Male	DEPC	fixation cross.jpg	1019	537	269.18	180.13
T1C1.Faces_Block1_F	411p0de	18-23	Male	DEPC	fixation cross.jpg	1002	573	264.54	170.3
T1C1.Faces_Block1_F	411p0de	18-23	Male	DEPC	fixation cross.jpg	994	569	262.36	171.54
T1C1.Faces_Block1_F	411p0de	18-23	Male	DEPC	fixation cross.jpg	995	548	262.65	177.28
T1C1.Faces_Block1_F	411p0de	18-23	Male	DEPC	fixation cross.jpg	999	540	263.88	179.24
T1C1.Faces_Block1_F	411p0de	18-23	Male	DEPC	fixation cross.jpg	996	527	263.02	182.85
T1C1.Faces_Block1_F	411p0de	18-23	Male	DEPC	fixation cross.jpg	992	539	262.01	179.62
T1C1.Faces_Block1_F	411p0de	18-23	Male	DEPC	fixation cross.jpg
T1C1.Faces_Block1_F	411p0de	18-23	Male	DEPC	fixation cross.jpg	990	549	261.23	176.97
T1C1.Faces_Block1_F	411p0de	18-23	Male	DEPC	fixation cross.jpg	1003	542	264.84	178.65
T1C1.Faces_Block1_F	411p0de	18-23	Male	DEPC	fixation cross.jpg	1015	536	268.15	180.44
T1C1.Faces_Block1_F	411p0de	18-23	Male	DEPC	fixation cross.jpg	985	559	260	174.2
T1C1.Faces_Block1_F	411p0de	18-23	Male	DEPC	fixation cross.jpg	1001	537	264.18	180
T1C1.Faces_Block1_F	411p0de	18-23	Male	DEPC	fixation cross.jpg	992	580	261.94	168.59
T1C1.Faces_Block1_F	411p0de	18-23	Male	DEPC	fixation cross.jpg	1003	547	264.74	177.41
T1C1.Faces_Block1_F	411p0de	18-23	Male	DEPC	fixation cross.jpg	958	570	252.78	171.1
T1C1.Faces_Block1_F	411p0de	18-23	Male	DEPC	fixation cross.jpg	989	568	261.09	171.77
T1C1.Faces_Block1_F	411p0de	18-23	Male	DEPC	fixation cross.jpg	1009	546	266.61	177.7
T1C1.Faces_Block1_F	411p0de	18-23	Male	DEPC	fixation cross.jpg	999	565	263.82	172.51
T1C1.Faces_Block1_F	411p0de	18-23	Male	DEPC	fixation cross.jpg	1052	617	278.07	158.52
T1C1.Faces_Block1_F	411p0de	18-23	Male	DEPC	fixation cross.jpg	1022	587	270.05	166.68
T1C1.Faces_Block1_F	411p0de	18-23	Male	DEPC	fixation cross.jpg	1048	573	277.02	170.38
T1C1.Faces_Block1_F	411p0de	18-23	Male	DEPC	fixation cross.jpg	1039	589	274.69	166.07
T1C1.Faces_Block1_F	411p0de	18-23	Male	DEPC	fixation cross.jpg	1023	592	270.33	165.33
T1C1.Faces_Block1_F	411p0de	18-23	Male	DEPC	fixation cross.jpg	1060	540
T1C1.Faces_Block1_F	411p0de	18-23	Male	DEPC	fixation cross.jpg	1040	561
T1C1.Faces_Block1_F	411p0de	18-23	Male	DEPC	fixation cross.jpg	1049	557
T1C1.Faces_Block1_F	411p0de	18-23	Male	DEPC	fixation cross.jpg	1021	570
T1C1.Faces_Block1_F	411p0de	18-23	Male	DEPC	fixation cross.jpg	1025	633	270.68	154.3
T1C1.Faces_Block1_F	411p0de	18-23	Male	DEPC	fixation cross.jpg	1026	593	270.98	165.03
T1C1.Faces_Block1_F	411p0de	18-23	Male	DEPC	fixation cross.jpg	1040	593	274.8	164.97
T1C1.Faces_Block1_F	411p0de	18-23	Male	DEPC	fixation cross.jpg	1030	552
T1C1.Faces_Block1_F	411p0de	18-23	Male	DEPC	fixation cross.jpg	1050	619	277.59	157.87
T1C1.Faces_Block1_F	411p0de	18-23	Male	DEPC	fixation cross.jpg	1035	614	273.56	159.2
T1C1.Faces_Block1_F	411p0de	18-23	Male	DEPC	fixation cross.jpg	1029	635	271.75	153.67
T1C1.Faces_Block1_F	411p0de	18-23	Male	DEPC	fixation cross.jpg	1003	629	264.78	155.32
T1C1.Faces_Block1_F	411p0de	18-23	Male	DEPC	fixation cross.jpg	1000	620	264.03	157.62
T1C1.Faces_Block1_F	411p0de	18-23	Male	DEPC	fixation cross.jpg	990	654	261.33	148.35
T1C1.Faces_Block1_F	411p0de	18-23	Male	DEPC	fixation cross.jpg	1001	619	264.35	157.99
T1C1.Faces_Block1_F	411p0de	18-23	Male	DEPC	fixation cross.jpg	1012	611	267.41	160.2
T1C1.Faces_Block1_F	411p0de	18-23	Male	DEPC	fixation cross.jpg	1017	631	268.68	154.76
T1C1.Faces_Block1_F	411p0de	18-23	Male	DEPC	fixation cross.jpg	1020	640	269.46	152.35
T1C1.Faces_Block1_F	411p0de	18-23	Male	DEPC	fixation cross.jpg	1021	602	269.78	162.73
T1C1.Faces_Block1_F	411p0de	18-23	Male	DEPC	fixation cross.jpg	1007	647	265.96	150.48
T1C1.Faces_Block1_F	411p0de	18-23	Male	DEPC	fixation cross.jpg	994	584	262.53	167.46
T1C1.Faces_Block1_F	411p0de	18-23	Male	DEPC	fixation cross.jpg	998	606	263.57	161.55
T1C1.Faces_Block1_F	411p0de	18-23	Male	DEPC	fixation cross.jpg	1020	627	269.57	155.96
T1C1.Faces_Block1_F	411p0de	18-23	Male	DEPC	fixation cross.jpg	995	624	262.84	156.57
T1C1.Faces_Block1_F	411p0de	18-23	Male	DEPC	fixation cross.jpg	1002	618	264.58	158.11
T1C1.Faces_Block1_F	411p0de	18-23	Male	DEPC	fixation cross.jpg	993	650	262.19	149.49
T1C1.Faces_Block1_F	411p0de	18-23	Male	DEPC	fixation cross.jpg	993	603	262.13	162.44
T1C1.Faces_Block1_F	411p0de	18-23	Male	DEPC	fixation cross.jpg	993	632	262.16	154.47
T1C1.Faces_Block1_F	411p0de	18-23	Male	DEPC	fixation cross.jpg	1024	631	270.72	154.69
T1C1.Faces_Block1_F	411p0de	18-23	Male	DEPC	fixation cross.jpg	1009	621	266.37	157.34
T1C1.Faces_Block1_F	411p0de	18-23	Male	DEPC	fixation cross.jpg	1013	610	267.65	160.35
T1C1.Faces_Block1_F	411p0de	18-23	Male	DEPC	fixation cross.jpg	991	657	261.65	147.91
T1C1.Faces_Block1_F	411p0de	18-23	Male	DEPC	fixation cross.jpg	1004	640	265.19	152.14
T1C1.Faces_Block1_F	411p0de	18-23	Male	DEPC	fixation cross.jpg	1029	644	272.03	151.16
T1C1.Faces_Block1_F	411p0de	18-23	Male	DEPC	fixation cross.jpg	1008	652	266.07	149.17
T1C1.Faces_Block1_F	411p0de	18-23	Male	DEPC	fixation cross.jpg	1016	649	268.47	150.03
T1C1.Faces_Block1_F	411p0de	18-23	Male	DEPC	fixation cross.jpg	1035	608	273.35	160.98
T1C1.Faces_Block1_F	411p0de	18-23	Male	DEPC	fixation cross.jpg	1042	594	275.3	164.68
T1C1.Faces_Block1_F	411p0de	18-23	Male	DEPC	fixation cross.jpg	1008	581	266.13	168.31
T1C1.Faces_Block1_F	411p0de	18-23	Male	DEPC	fixation cross.jpg	1010	641	266.73	151.95
T1C1.Faces_Block1_F	411p0de	18-23	Male	DEPC	fixation cross.jpg	1034	630	273.19	155.06
T1C1.Faces_Block1_F	411p0de	18-23	Male	DEPC	fixation cross.jpg	1029	663	271.86	146.15
T1C1.Faces_Block1_F	411p0de	18-23	Male	DEPC	fixation cross.jpg	1021	591	269.76	165.47
T1C1.Faces_Block1_F	411p0de	18-23	Male	DEPC	fixation cross.jpg	1045	861
T1C1.Faces_Block1_F	411p0de	18-23	Male	DEPC	fixation cross.jpg
T1C1.Faces_Block1_F	411p0de	18-23	Male	DEPC	fixation cross.jpg
T1C1.Faces_Block1_F	411p0de	18-23	Male	DEPC	fixation cross.jpg
T1C1.Faces_Block1_F	411p0de	18-23	Male	DEPC	fixation cross.jpg
T1C1.Faces_Block1_F	411p0de	18-23	Male	DEPC	fixation cross.jpg
T1C1.Faces_Block1_F	411p0de	18-23	Male	DEPC	fixation cross.jpg	1023	745	270.1	124.05
T1C1.Faces_Block1_F	411p0de	18-23	Male	DEPC	fixation cross.jpg	1044	589	275.96	165.98
T1C1.Faces_Block1_F	411p0de	18-23	Male	DEPC	fixation cross.jpg	1023	587	270.19	166.6
T1C1.Faces_Block1_F	411p0de	18-23	Male	DEPC	fixation cross.jpg	1032	594	272.53	164.79
T1C1.Faces_Block1_F	411p0de	18-23	Male	DEPC	fixation cross.jpg	1006	630	265.48	154.98
T1C1.Faces_Block1_F	411p0de	18-23	Male	DEPC	fixation cross.jpg	1053	541
T1C1.Faces_Block1_F	411p0de	18-23	Male	DEPC	fixation cross.jpg	1042	527
T1C1.Faces_Block1_F	411p0de	18-23	Male	DEPC
T1C1.Faces_Block1_F	411p0de	18-23	Male	DEPC
T1C1.Faces_Block1_F	411p0de	18-23	Male	DEPC
T1C1.Faces_Block1_F	411p0de	18-23	Male	DEPC
T1C1.Faces_Block1_F	411p0de	18-23	Male	DEPC
T1C1.Faces_Block1_F	411p0de	18-23	Male	DEPC
T1C1.Faces_Block1_F	411p0de	18-23	Male	DEPC
T1C1.Faces_Block1_F	411p0de	18-23	Male	DEPC
T1C1.Faces_Block1_F	411p0de	18-23	Male	DEPC
T1C1.Faces_Block1_F	411p0de	18-23	Male	DEPC
T1C1.Faces_Block1_F	411p0de	18-23	Male	DEPC
T1C1.Faces_Block1_F	411p0de	18-23	Male	DEPC	T1C1_57_20m_ne_c.jpg	1036	535
T1C1.Faces_Block1_F	411p0de	18-23	Male	DEPC	T1C1_57_20m_ne_c.jpg	1037	523
T1C1.Faces_Block1_F	411p0de	18-23	Male	DEPC	T1C1_57_20m_ne_c.jpg	1031	521
T1C1.Faces_Block1_F	411p0de	18-23	Male	DEPC	T1C1_57_20m_ne_c.jpg	1015	520
T1C1.Faces_Block1_F	411p0de	18-23	Male	DEPC	T1C1_57_20m_ne_c.jpg	1031	513
T1C1.Faces_Block1_F	411p0de	18-23	Male	DEPC	T1C1_57_20m_ne_c.jpg	1035	533
T1C1.Faces_Block1_F	411p0de	18-23	Male	DEPC	T1C1_57_20m_ne_c.jpg	1025	572
T1C1.Faces_Block1_F	411p0de	18-23	Male	DEPC	T1C1_57_20m_ne_c.jpg	1033	576
T1C1.Faces_Block1_F	411p0de	18-23	Male	DEPC	T1C1_57_20m_ne_c.jpg	1020	527
T1C1.Faces_Block1_F	411p0de	18-23	Male	DEPC	T1C1_57_20m_ne_c.jpg	1029	525
T1C1.Faces_Block1_F	411p0de	18-23	Male	DEPC	T1C1_57_20m_ne_c.jpg	1023	579	270.19	168.77
T1C1.Faces_Block1_F	411p0de	18-23	Male	DEPC	T1C1_57_20m_ne_c.jpg	1019	592	269.25	165.37
T1C1.Faces_Block1_F	411p0de	18-23	Male	DEPC	T1C1_57_20m_ne_c.jpg	1024	571	270.55	170.89
T1C1.Faces_Block1_F	411p0de	18-23	Male	DEPC	T1C1_57_20m_ne_c.jpg	1033	593	273.08	164.96
T1C1.Faces_Block1_F	411p0de	18-23	Male	DEPC	T1C1_57_20m_ne_c.jpg	1011	598	266.98	163.61
T1C1.Faces_Block1_F	411p0de	18-23	Male	DEPC	T1C1_57_20m_ne_c.jpg	1010	621	266.72	157.45
T1C1.Faces_Block1_F	411p0de	18-23	Male	DEPC	T1C1_57_20m_ne_c.jpg	1017	719	268.68	130.99
T1C1.Faces_Block1_F	411p0de	18-23	Male	DEPC	T1C1_57_20m_ne_c.jpg	1016	654	268.48	148.39
T1C1.Faces_Block1_F	411p0de	18-23	Male	DEPC	T1C1_57_20m_ne_c.jpg	998	760	263.47	119.9
T1C1.Faces_Block1_F	411p0de	18-23	Male	DEPC	T1C1_57_20m_ne_c.jpg	1038	611	274.15	160.07
T1C1.Faces_Block1_F	411p0de	18-23	Male	DEPC	T1C1_57_20m_ne_c.jpg	1086	522	287.37	184.22
T1C1.Faces_Block1_F	411p0de	18-23	Male	DEPC	T1C1_57_20m_ne_c.jpg	1093	498	289.13	190.68
T1C1.Faces_Block1_F	411p0de	18-23	Male	DEPC	T1C1_57_20m_ne_c.jpg	1085	499	286.98	190.57
T1C1.Faces_Block1_F	411p0de	18-23	Male	DEPC	T1C1_57_20m_ne_c.jpg	1074	530	283.96	181.91
T1C1.Faces_Block1_F	411p0de	18-23	Male	DEPC	T1C1_57_20m_ne_c.jpg	1043	561	275.72	173.75
T1C1.Faces_Block1_F	411p0de	18-23	Male	DEPC				284.43	181.66
T1C1.Faces_Block1_F	411p0de	18-23	Male	DEPC				286.3	183.35
T1C1.Faces_Block1_F	411p0de	18-23	Male	DEPC				280.77	180.14
T1C1.Faces_Block1_F	411p0de	18-23	Male	DEPC				277.64	186.59
T1C1.Faces_Block1_F	411p0de	18-23	Male	DEPC
T1C1.Faces_Block1_F	411p0de	18-23	Male	DEPC
T1C1.Faces_Block1_F	411p0de	18-23	Male	DEPC
T1C1.Faces_Block1_F	411p0de	18-23	Male	DEPC
T1C1.Faces_Block1_F	411p0de	18-23	Male	DEPC
T1C1.Faces_Block1_F	411p0de	18-23	Male	DEPC
T1C1.Faces_Block1_F	411p0de	18-23	Male	DEPC
T1C1.Faces_Block1_F	411p0de	18-23	Male	DEPC
T1C1.Faces_Block1_F	411p0de	18-23	Male	DEPC
T1C1.Faces_Block1_F	411p0de	18-23	Male	DEPC
T1C1.Faces_Block1_F	411p0de	18-23	Male	DEPC
T1C1.Faces_Block1_F	411p0de	18-23	Male	DEPC
T1C1.Faces_Block1_F	411p0de	18-23	Male	DEPC	scrambled slide with av lumin of 164.jpg	1021	522
T1C1.Faces_Block1_F	411p0de	18-23	Male	DEPC	scrambled slide with av lumin of 164.jpg	1000	493
T1C1.Faces_Block1_F	411p0de	18-23	Male	DEPC	scrambled slide with av lumin of 164.jpg	984	485
T1C1.Faces_Block1_F	411p0de	18-23	Male	DEPC	scrambled slide with av lumin of 164.jpg	988	505
T1C1.Faces_Block1_F	411p0de	18-23	Male	DEPC	scrambled slide with av lumin of 164.jpg	994	490
T1C1.Faces_Block1_F	411p0de	18-23	Male	DEPC	scrambled slide with av lumin of 164.jpg	980	482
T1C1.Faces_Block1_F	411p0de	18-23	Male	DEPC	scrambled slide with av lumin of 164.jpg	999	478
T1C1.Faces_Block1_F	411p0de	18-23	Male	DEPC	scrambled slide with av lumin of 164.jpg	1017	492
T1C1.Faces_Block1_F	411p0de	18-23	Male	DEPC	scrambled slide with av lumin of 164.jpg	1005	534
T1C1.Faces_Block1_F	411p0de	18-23	Male	DEPC	scrambled slide with av lumin of 164.jpg	989	548
T1C1.Faces_Block1_F	411p0de	18-23	Male	DEPC	scrambled slide with av lumin of 164.jpg	980	524
T1C1.Faces_Block1_F	411p0de	18-23	Male	DEPC	scrambled slide with av lumin of 164.jpg	989	536
T1C1.Faces_Block1_F	411p0de	18-23	Male	DEPC	scrambled slide with av lumin of 164.jpg	999	527
T1C1.Faces_Block1_F	411p0de	18-23	Male	DEPC	scrambled slide with av lumin of 164.jpg	962	555	253.92	175.32
T1C1.Faces_Block1_F	411p0de	18-23	Male	DEPC	scrambled slide with av lumin of 164.jpg	986	532	260.22	181.39
T1C1.Faces_Block1_F	411p0de	18-23	Male	DEPC	scrambled slide with av lumin of 164.jpg	1006	574
T1C1.Faces_Block1_F	411p0de	18-23	Male	DEPC	scrambled slide with av lumin of 164.jpg
T1C1.Faces_Block1_F	411p0de	18-23	Male	DEPC	scrambled slide with av lumin of 164.jpg
T1C1.Faces_Block1_F	411p0de	18-23	Male	DEPC	scrambled slide with av lumin of 164.jpg
T1C1.Faces_Block1_F	411p0de	18-23	Male	DEPC	scrambled slide with av lumin of 164.jpg
T1C1.Faces_Block1_F	411p0de	18-23	Male	DEPC	scrambled slide with av lumin of 164.jpg
T1C1.Faces_Block1_F	411p0de	18-23	Male	DEPC	scrambled slide with av lumin of 164.jpg
T1C1.Faces_Block1_F	411p0de	18-23	Male	DEPC	scrambled slide with av lumin of 164.jpg
T1C1.Faces_Block1_F	411p0de	18-23	Male	DEPC	scrambled slide with av lumin of 164.jpg	1221	587	323.83	166.46
T1C1.Faces_Block1_F	411p0de	18-23	Male	DEPC	scrambled slide with av lumin of 164.jpg	1217	562	322.85	173.44
T1C1.Faces_Block1_F	411p0de	18-23	Male	DEPC	scrambled slide with av lumin of 164.jpg	1198	582	317.45	167.87
T1C1.Faces_Block1_F	411p0de	18-23	Male	DEPC	scrambled slide with av lumin of 164.jpg	1214	642
T1C1.Faces_Block1_F	411p0de	18-23	Male	DEPC	scrambled slide with av lumin of 164.jpg	1238	576	328.38	169.5
T1C1.Faces_Block1_F	411p0de	18-23	Male	DEPC	scrambled slide with av lumin of 164.jpg	1224	535	324.52	180.81
T1C1.Faces_Block1_F	411p0de	18-23	Male	DEPC	scrambled slide with av lumin of 164.jpg	1215	578	322.13	169.18
T1C1.Faces_Block1_F	411p0de	18-23	Male	DEPC	scrambled slide with av lumin of 164.jpg	1244	571	329.93	170.95
T1C1.Faces_Block1_F	411p0de	18-23	Male	DEPC	scrambled slide with av lumin of 164.jpg
T1C1.Faces_Block1_F	411p0de	18-23	Male	DEPC	scrambled slide with av lumin of 164.jpg	1222	559	324.08	174.23
T1C1.Faces_Block1_F	411p0de	18-23	Male	DEPC	scrambled slide with av lumin of 164.jpg	1218	562	322.87	173.33
T1C1.Faces_Block1_F	411p0de	18-23	Male	DEPC	scrambled slide with av lumin of 164.jpg	1256	561	333.18	173.52
T1C1.Faces_Block1_F	411p0de	18-23	Male	DEPC	scrambled slide with av lumin of 164.jpg	1240	575	329.01	169.85
T1C1.Faces_Block1_F	411p0de	18-23	Male	DEPC	scrambled slide with av lumin of 164.jpg	1217	563	322.77	173.19
T1C1.Faces_Block1_F	411p0de	18-23	Male	DEPC	scrambled slide with av lumin of 164.jpg	1243	537	329.68	180.18
T1C1.Faces_Block1_F	411p0de	18-23	Male	DEPC	scrambled slide with av lumin of 164.jpg	1220	580	323.33	168.62
T1C1.Faces_Block1_F	411p0de	18-23	Male	DEPC	scrambled slide with av lumin of 164.jpg	1222	572	324.01	170.54
T1C1.Faces_Block1_F	411p0de	18-23	Male	DEPC	scrambled slide with av lumin of 164.jpg	1217	586	322.83	166.99
T1C1.Faces_Block1_F	411p0de	18-23	Male	DEPC	scrambled slide with av lumin of 164.jpg	1226	586	325.13	167
T1C1.Faces_Block1_F	411p0de	18-23	Male	DEPC	scrambled slide with av lumin of 164.jpg	1219	584	323.26	167.52
T1C1.Faces_Block1_F	411p0de	18-23	Male	DEPC	scrambled slide with av lumin of 164.jpg	1350	636	358.5	153.57
T1C1.Faces_Block1_F	411p0de	18-23	Male	DEPC	scrambled slide with av lumin of 164.jpg	1439	722	382.57	130.17
T1C1.Faces_Block1_F	411p0de	18-23	Male	DEPC	scrambled slide with av lumin of 164.jpg	1469	736	390.73	126.38
T1C1.Faces_Block1_F	411p0de	18-23	Male	DEPC	scrambled slide with av lumin of 164.jpg	1434	771	381.35	116.96
T1C1.Faces_Block1_F	411p0de	18-23	Male	DEPC	scrambled slide with av lumin of 164.jpg	1453	740	386.37	125.24
T1C1.Faces_Block1_F	411p0de	18-23	Male	DEPC	scrambled slide with av lumin of 164.jpg	1450	740	385.57	125.41
T1C1.Faces_Block1_F	411p0de	18-23	Male	DEPC	scrambled slide with av lumin of 164.jpg	1483	724	394.54	129.66
T1C1.Faces_Block1_F	411p0de	18-23	Male	DEPC	scrambled slide with av lumin of 164.jpg	1474	750	392.13	122.63
T1C1.Faces_Block1_F	411p0de	18-23	Male	DEPC	scrambled slide with av lumin of 164.jpg	1459	734	388.04	126.77
T1C1.Faces_Block1_F	411p0de	18-23	Male	DEPC	scrambled slide with av lumin of 164.jpg	1429	790
T1C1.Faces_Block1_F	411p0de	18-23	Male	DEPC	scrambled slide with av lumin of 164.jpg	1440	809
T1C1.Faces_Block1_F	411p0de	18-23	Male	DEPC	scrambled slide with av lumin of 164.jpg	1474	796
T1C1.Faces_Block1_F	411p0de	18-23	Male	DEPC	scrambled slide with av lumin of 164.jpg	1444	791
T1C1.Faces_Block1_F	411p0de	18-23	Male	DEPC	scrambled slide with av lumin of 164.jpg	1457	787
T1C1.Faces_Block1_F	411p0de	18-23	Male	DEPC	scrambled slide with av lumin of 164.jpg	1457	782
T1C1.Faces_Block1_F	411p0de	18-23	Male	DEPC	scrambled slide with av lumin of 164.jpg	1486	758
T1C1.Faces_Block1_F	411p0de	18-23	Male	DEPC	scrambled slide with av lumin of 164.jpg	1465	754
T1C1.Faces_Block1_F	411p0de	18-23	Male	DEPC	scrambled slide with av lumin of 164.jpg	1462	726
T1C1.Faces_Block1_F	411p0de	18-23	Male	DEPC	scrambled slide with av lumin of 164.jpg	1457	753
T1C1.Faces_Block1_F	411p0de	18-23	Male	DEPC	scrambled slide with av lumin of 164.jpg	1449	787
T1C1.Faces_Block1_F	411p0de	18-23	Male	DEPC	scrambled slide with av lumin of 164.jpg	1444	755	384.1	121.15
T1C1.Faces_Block1_F	411p0de	18-23	Male	DEPC	scrambled slide with av lumin of 164.jpg	1451	736	385.77	126.36
T1C1.Faces_Block1_F	411p0de	18-23	Male	DEPC	scrambled slide with av lumin of 164.jpg	1459	731	388.09	127.71
T1C1.Faces_Block1_F	411p0de	18-23	Male	DEPC	scrambled slide with av lumin of 164.jpg	1438	753	382.3	121.68
T1C1.Faces_Block1_F	411p0de	18-23	Male	DEPC	scrambled slide with av lumin of 164.jpg	1436	744	381.99	124.12
T1C1.Faces_Block1_F	411p0de	18-23	Male	DEPC	scrambled slide with av lumin of 164.jpg	1447	764	384.79	118.89
T1C1.Faces_Block1_F	411p0de	18-23	Male	DEPC	scrambled slide with av lumin of 164.jpg	1450	726	385.64	128.98
T1C1.Faces_Block1_F	411p0de	18-23	Male	DEPC	scrambled slide with av lumin of 164.jpg	1270	620	337.06	157.88
T1C1.Faces_Block1_F	411p0de	18-23	Male	DEPC	scrambled slide with av lumin of 164.jpg	1140	503
T1C1.Faces_Block1_F	411p0de	18-23	Male	DEPC	scrambled slide with av lumin of 164.jpg	1032	443
T1C1.Faces_Block1_F	411p0de	18-23	Male	DEPC	scrambled slide with av lumin of 164.jpg	1007	442
T1C1.Faces_Block1_F	411p0de	18-23	Male	DEPC	scrambled slide with av lumin of 164.jpg	1002	399
T1C1.Faces_Block1_F	411p0de	18-23	Male	DEPC	scrambled slide with av lumin of 164.jpg	1009	421
T1C1.Faces_Block1_F	411p0de	18-23	Male	DEPC	scrambled slide with av lumin of 164.jpg	1035	408	273.48	215.09
T1C1.Faces_Block1_F	411p0de	18-23	Male	DEPC	scrambled slide with av lumin of 164.jpg	1053	419	278.5	211.99
T1C1.Faces_Block1_F	411p0de	18-23	Male	DEPC	scrambled slide with av lumin of 164.jpg	1030	381	271.98	222.34
T1C1.Faces_Block1_F	411p0de	18-23	Male	DEPC	scrambled slide with av lumin of 164.jpg	1033	401	273.01	216.91
T1C1.Faces_Block1_F	411p0de	18-23	Male	DEPC	scrambled slide with av lumin of 164.jpg	987	421
T1C1.Faces_Block1_F	411p0de	18-23	Male	DEPC	scrambled slide with av lumin of 164.jpg	1006	417
T1C1.Faces_Block1_F	411p0de	18-23	Male	DEPC	scrambled slide with av lumin of 164.jpg	1015	377
T1C1.Faces_Block1_F	411p0de	18-23	Male	DEPC	scrambled slide with av lumin of 164.jpg	1027	378
T1C1.Faces_Block1_F	411p0de	18-23	Male	DEPC	scrambled slide with av lumin of 164.jpg	995	435
T1C1.Faces_Block1_F	411p0de	18-23	Male	DEPC	scrambled slide with av lumin of 164.jpg	984	445
T1C1.Faces_Block1_F	411p0de	18-23	Male	DEPC	scrambled slide with av lumin of 164.jpg	1001	387
T1C1.Faces_Block1_F	411p0de	18-23	Male	DEPC	scrambled slide with av lumin of 164.jpg	1018	400
T1C1.Faces_Block1_F	411p0de	18-23	Male	DEPC	scrambled slide with av lumin of 164.jpg	1011	408
T1C1.Faces_Block1_F	411p0de	18-23	Male	DEPC	scrambled slide with av lumin of 164.jpg	1012	408
T1C1.Faces_Block1_F	411p0de	18-23	Male	DEPC	scrambled slide with av lumin of 164.jpg	1007	386
T1C1.Faces_Block1_F	411p0de	18-23	Male	DEPC	scrambled slide with av lumin of 164.jpg	1017	397
T1C1.Faces_Block1_F	411p0de	18-23	Male	DEPC	scrambled slide with av lumin of 164.jpg	1011	423
T1C1.Faces_Block1_F	411p0de	18-23	Male	DEPC	scrambled slide with av lumin of 164.jpg	973	472
T1C1.Faces_Block1_F	411p0de	18-23	Male	DEPC	scrambled slide with av lumin of 164.jpg	1023	423
T1C1.Faces_Block1_F	411p0de	18-23	Male	DEPC	scrambled slide with av lumin of 164.jpg	1010	416
T1C1.Faces_Block1_F	411p0de	18-23	Male	DEPC	scrambled slide with av lumin of 164.jpg	1020	415
T1C1.Faces_Block1_F	411p0de	18-23	Male	DEPC	scrambled slide with av lumin of 164.jpg	1010	399
T1C1.Faces_Block1_F	411p0de	18-23	Male	DEPC	scrambled slide with av lumin of 164.jpg	1003	464
T1C1.Faces_Block1_F	411p0de	18-23	Male	DEPC	scrambled slide with av lumin of 164.jpg	998	459
T1C1.Faces_Block1_F	411p0de	18-23	Male	DEPC	scrambled slide with av lumin of 164.jpg	989	463
T1C1.Faces_Block1_F	411p0de	18-23	Male	DEPC	scrambled slide with av lumin of 164.jpg	1015	424
T1C1.Faces_Block1_F	411p0de	18-23	Male	DEPC	scrambled slide with av lumin of 164.jpg	1018	431
T1C1.Faces_Block1_F	411p0de	18-23	Male	DEPC	scrambled slide with av lumin of 164.jpg	1039	412
T1C1.Faces_Block1_F	411p0de	18-23	Male	DEPC	scrambled slide with av lumin of 164.jpg	1040	422
T1C1.Faces_Block1_F	411p0de	18-23	Male	DEPC	scrambled slide with av lumin of 164.jpg	1038	390
T1C1.Faces_Block1_F	411p0de	18-23	Male	DEPC	scrambled slide with av lumin of 164.jpg	1042	446
T1C1.Faces_Block1_F	411p0de	18-23	Male	DEPC	scrambled slide with av lumin of 164.jpg	1002	416	264.52	212.92
T1C1.Faces_Block1_F	411p0de	18-23	Male	DEPC	scrambled slide with av lumin of 164.jpg	1016	445	268.42	205.04
T1C1.Faces_Block1_F	411p0de	18-23	Male	DEPC	scrambled slide with av lumin of 164.jpg	1007	406	265.86	215.55
T1C1.Faces_Block1_F	411p0de	18-23	Male	DEPC	scrambled slide with av lumin of 164.jpg	1038	436	274.46	207.36
T1C1.Faces_Block1_F	411p0de	18-23	Male	DEPC	scrambled slide with av lumin of 164.jpg	1018	451	268.96	203.44
T1C1.Faces_Block1_F	411p0de	18-23	Male	DEPC	scrambled slide with av lumin of 164.jpg	1019	463	269.18	200.28
T1C1.Faces_Block1_F	411p0de	18-23	Male	DEPC	scrambled slide with av lumin of 164.jpg	1007	431	265.78	208.68
T1C1.Faces_Block1_F	411p0de	18-23	Male	DEPC	scrambled slide with av lumin of 164.jpg	1019	431	269.28	208.76
T1C1.Faces_Block1_F	411p0de	18-23	Male	DEPC	scrambled slide with av lumin of 164.jpg	1001	420	264.37	211.84
T1C1.Faces_Block1_F	411p0de	18-23	Male	DEPC	scrambled slide with av lumin of 164.jpg	1036	456
T1C1.Faces_Block1_F	411p0de	18-23	Male	DEPC	scrambled slide with av lumin of 164.jpg	1107	508
T1C1.Faces_Block1_F	411p0de	18-23	Male	DEPC	scrambled slide with av lumin of 164.jpg	1136	554
T1C1.Faces_Block1_F	411p0de	18-23	Male	DEPC	scrambled slide with av lumin of 164.jpg	1125	555
T1C1.Faces_Block1_F	411p0de	18-23	Male	DEPC	scrambled slide with av lumin of 164.jpg	1133	577
T1C1.Faces_Block1_F	411p0de	18-23	Male	DEPC	scrambled slide with av lumin of 164.jpg	1109	599
T1C1.Faces_Block1_F	411p0de	18-23	Male	DEPC	scrambled slide with av lumin of 164.jpg	1116	560
T1C1.Faces_Block1_F	411p0de	18-23	Male	DEPC	scrambled slide with av lumin of 164.jpg	1131	552
T1C1.Faces_Block1_F	411p0de	18-23	Male	DEPC	scrambled slide with av lumin of 164.jpg	1125	523
T1C1.Faces_Block1_F	411p0de	18-23	Male	DEPC	scrambled slide with av lumin of 164.jpg	1137	560
T1C1.Faces_Block1_F	411p0de	18-23	Male	DEPC	scrambled slide with av lumin of 164.jpg	1123	587
T1C1.Faces_Block1_F	411p0de	18-23	Male	DEPC	scrambled slide with av lumin of 164.jpg	1117	585
T1C1.Faces_Block1_F	411p0de	18-23	Male	DEPC	scrambled slide with av lumin of 164.jpg	1117	588
T1C1.Faces_Block1_F	411p0de	18-23	Male	DEPC	scrambled slide with av lumin of 164.jpg	1111	566
T1C1.Faces_Block1_F	411p0de	18-23	Male	DEPC	scrambled slide with av lumin of 164.jpg	1117	601
T1C1.Faces_Block1_F	411p0de	18-23	Male	DEPC	scrambled slide with av lumin of 164.jpg	1127	577
T1C1.Faces_Block1_F	411p0de	18-23	Male	DEPC	scrambled slide with av lumin of 164.jpg	1122	578
T1C1.Faces_Block1_F	411p0de	18-23	Male	DEPC	scrambled slide with av lumin of 164.jpg	1111	566
T1C1.Faces_Block1_F	411p0de	18-23	Male	DEPC	scrambled slide with av lumin of 164.jpg	1103	525	291.9	183.35
T1C1.Faces_Block1_F	411p0de	18-23	Male	DEPC	scrambled slide with av lumin of 164.jpg	1116	553	295.47	175.69
T1C1.Faces_Block1_F	411p0de	18-23	Male	DEPC	scrambled slide with av lumin of 164.jpg	1116	668
T1C1.Faces_Block1_F	411p0de	18-23	Male	DEPC	scrambled slide with av lumin of 164.jpg
T1C1.Faces_Block1_F	411p0de	18-23	Male	DEPC	scrambled slide with av lumin of 164.jpg
T1C1.Faces_Block1_F	411p0de	18-23	Male	DEPC	scrambled slide with av lumin of 164.jpg
T1C1.Faces_Block1_F	411p0de	18-23	Male	DEPC	scrambled slide with av lumin of 164.jpg
T1C1.Faces_Block1_F	411p0de	18-23	Male	DEPC	scrambled slide with av lumin of 164.jpg
T1C1.Faces_Block1_F	411p0de	18-23	Male	DEPC	scrambled slide with av lumin of 164.jpg
T1C1.Faces_Block1_F	411p0de	18-23	Male	DEPC	scrambled slide with av lumin of 164.jpg	1182	799	313.18	109.52
T1C1.Faces_Block1_F	411p0de	18-23	Male	DEPC	scrambled slide with av lumin of 164.jpg	1186	769	314.29	117.33
T1C1.Faces_Block1_F	411p0de	18-23	Male	DEPC	scrambled slide with av lumin of 164.jpg	1190	760	315.47	119.88
T1C1.Faces_Block1_F	411p0de	18-23	Male	DEPC	scrambled slide with av lumin of 164.jpg	1199	750	317.73	122.6
T1C1.Faces_Block1_F	411p0de	18-23	Male	DEPC	scrambled slide with av lumin of 164.jpg	1222	744	324.15	124.2
T1C1.Faces_Block1_F	411p0de	18-23	Male	DEPC	scrambled slide with av lumin of 164.jpg	1190	786	315.33	112.76
T1C1.Faces_Block1_F	411p0de	18-23	Male	DEPC	scrambled slide with av lumin of 164.jpg	1205	783	319.3	113.7
T1C1.Faces_Block1_F	411p0de	18-23	Male	DEPC	scrambled slide with av lumin of 164.jpg	1180	793	312.84	110.85
T1C1.Faces_Block1_F	411p0de	18-23	Male	DEPC	scrambled slide with av lumin of 164.jpg
T1C1.Faces_Block1_F	411p0de	18-23	Male	DEPC	scrambled slide with av lumin of 164.jpg	1215	737	322.13	126.18
T1C1.Faces_Block1_F	411p0de	18-23	Male	DEPC	scrambled slide with av lumin of 164.jpg	1214	734	321.76	127.07
T1C1.Faces_Block1_F	411p0de	18-23	Male	DEPC	scrambled slide with av lumin of 164.jpg	1213	751	321.69	122.31
T1C1.Faces_Block1_F	411p0de	18-23	Male	DEPC	scrambled slide with av lumin of 164.jpg	1197	757	317.23	120.73
T1C1.Faces_Block1_F	411p0de	18-23	Male	DEPC	scrambled slide with av lumin of 164.jpg	1173	838	310.6	98.86
T1C1.Faces_Block1_F	411p0de	18-23	Male	DEPC	scrambled slide with av lumin of 164.jpg	1198	769	317.46	117.45
T1C1.Faces_Block1_F	411p0de	18-23	Male	DEPC	scrambled slide with av lumin of 164.jpg	1202	761	318.63	119.72
T1C1.Faces_Block1_F	411p0de	18-23	Male	DEPC	scrambled slide with av lumin of 164.jpg	1147	904
T1C1.Faces_Block1_F	411p0de	18-23	Male	DEPC	scrambled slide with av lumin of 164.jpg	1183	834
T1C1.Faces_Block1_F	411p0de	18-23	Male	DEPC	scrambled slide with av lumin of 164.jpg	1143	894
T1C1.Faces_Block1_F	411p0de	18-23	Male	DEPC	scrambled slide with av lumin of 164.jpg	1230	754
T1C1.Faces_Block1_F	411p0de	18-23	Male	DEPC	scrambled slide with av lumin of 164.jpg	1187	791
T1C1.Faces_Block1_F	411p0de	18-23	Male	DEPC	scrambled slide with av lumin of 164.jpg	1179	797
T1C1.Faces_Block1_F	411p0de	18-23	Male	DEPC	scrambled slide with av lumin of 164.jpg	1188	790
T1C1.Faces_Block1_F	411p0de	18-23	Male	DEPC	scrambled slide with av lumin of 164.jpg	1187	780
T1C1.Faces_Block1_F	411p0de	18-23	Male	DEPC	scrambled slide with av lumin of 164.jpg	1216	782
T1C1.Faces_Block1_F	411p0de	18-23	Male	DEPC	scrambled slide with av lumin of 164.jpg	1209	865	320.4	91.39
T1C1.Faces_Block1_F	411p0de	18-23	Male	DEPC	scrambled slide with av lumin of 164.jpg	1230	890	326.16	84.75
T1C1.Faces_Block1_F	411p0de	18-23	Male	DEPC	scrambled slide with av lumin of 164.jpg	1254	879	332.8	87.77
T1C1.Faces_Block1_F	411p0de	18-23	Male	DEPC	scrambled slide with av lumin of 164.jpg	1238	856	328.36	93.88
T1C1.Faces_Block1_F	411p0de	18-23	Male	DEPC	scrambled slide with av lumin of 164.jpg	1236	863	327.73	91.96
T1C1.Faces_Block1_F	411p0de	18-23	Male	DEPC	scrambled slide with av lumin of 164.jpg	1254	880	332.78	87.49
T1C1.Faces_Block1_F	411p0de	18-23	Male	DEPC	scrambled slide with av lumin of 164.jpg	1251	879	331.83	87.7
T1C1.Faces_Block1_F	411p0de	18-23	Male	DEPC	scrambled slide with av lumin of 164.jpg	1251	850	331.95	95.63
T1C1.Faces_Block1_F	411p0de	18-23	Male	DEPC	scrambled slide with av lumin of 164.jpg	1260	903	334.35	81.22
T1C1.Faces_Block1_F	411p0de	18-23	Male	DEPC	scrambled slide with av lumin of 164.jpg	1262	926	334.89	74.92
T1C1.Faces_Block1_F	411p0de	18-23	Male	DEPC	scrambled slide with av lumin of 164.jpg	1271	892	337.39	84.28
T1C1.Faces_Block1_F	411p0de	18-23	Male	DEPC	scrambled slide with av lumin of 164.jpg	1248	872	330.95	89.66
T1C1.Faces_Block1_F	411p0de	18-23	Male	DEPC	scrambled slide with av lumin of 164.jpg	1262	889	334.94	85.04
T1C1.Faces_Block1_F	411p0de	18-23	Male	DEPC	scrambled slide with av lumin of 164.jpg	1238	868	328.41	90.53
T1C1.Faces_Block1_F	411p0de	18-23	Male	DEPC	scrambled slide with av lumin of 164.jpg	1246	867	330.54	90.97
T1C1.Faces_Block1_F	411p0de	18-23	Male	DEPC	scrambled slide with av lumin of 164.jpg	1255	867	332.97	90.95
T1C1.Faces_Block1_F	411p0de	18-23	Male	DEPC	scrambled slide with av lumin of 164.jpg	1250	885	331.75	86.16
T1C1.Faces_Block1_F	411p0de	18-23	Male	DEPC	scrambled slide with av lumin of 164.jpg	1277	829	338.89	101.27
T1C1.Faces_Block1_F	411p0de	18-23	Male	DEPC	scrambled slide with av lumin of 164.jpg	1247	869	330.72	90.34
T1C1.Faces_Block1_F	411p0de	18-23	Male	DEPC	scrambled slide with av lumin of 164.jpg	1274	877	338.1	88.33
T1C1.Faces_Block1_F	411p0de	18-23	Male	DEPC	scrambled slide with av lumin of 164.jpg	1285	881
T1C1.Faces_Block1_F	411p0de	18-23	Male	DEPC	scrambled slide with av lumin of 164.jpg	1269	905
T1C1.Faces_Block1_F	411p0de	18-23	Male	DEPC	scrambled slide with av lumin of 164.jpg	1259	861	334.02	92.58
T1C1.Faces_Block1_F	411p0de	18-23	Male	DEPC	scrambled slide with av lumin of 164.jpg	1181	854	312.97	94.46
T1C1.Faces_Block1_F	411p0de	18-23	Male	DEPC	scrambled slide with av lumin of 164.jpg	1155	882	305.96	86.76
T1C1.Faces_Block1_F	411p0de	18-23	Male	DEPC	scrambled slide with av lumin of 164.jpg	1160	892	307.18	84.31
T1C1.Faces_Block1_F	411p0de	18-23	Male	DEPC	scrambled slide with av lumin of 164.jpg	1144	889	303.05	85.1
T1C1.Faces_Block1_F	411p0de	18-23	Male	DEPC	scrambled slide with av lumin of 164.jpg	1139	863	301.71	92.1
T1C1.Faces_Block1_F	411p0de	18-23	Male	DEPC	scrambled slide with av lumin of 164.jpg	1144	911	302.91	78.97
T1C1.Faces_Block1_F	411p0de	18-23	Male	DEPC	scrambled slide with av lumin of 164.jpg	1154	879	305.65	87.81
T1C1.Faces_Block1_F	411p0de	18-23	Male	DEPC	scrambled slide with av lumin of 164.jpg	1122	876	297.02	88.65
T1C1.Faces_Block1_F	411p0de	18-23	Male	DEPC	scrambled slide with av lumin of 164.jpg	1167	879	309.11	87.69
T1C1.Faces_Block1_F	411p0de	18-23	Male	DEPC	scrambled slide with av lumin of 164.jpg	1157	904	306.49	80.97
T1C1.Faces_Block1_F	411p0de	18-23	Male	DEPC	scrambled slide with av lumin of 164.jpg	1150	866	304.38	91.14
T1C1.Faces_Block1_F	411p0de	18-23	Male	DEPC	scrambled slide with av lumin of 164.jpg	1105	887	292.42	85.51
T1C1.Faces_Block1_F	411p0de	18-23	Male	DEPC	scrambled slide with av lumin of 164.jpg	921	926
T1C1.Faces_Block1_F	411p0de	18-23	Male	DEPC	scrambled slide with av lumin of 164.jpg	745	939	195.11	71.5
T1C1.Faces_Block1_F	411p0de	18-23	Male	DEPC	scrambled slide with av lumin of 164.jpg	585	932
T1C1.Faces_Block1_F	411p0de	18-23	Male	DEPC	scrambled slide with av lumin of 164.jpg	588	947
T1C1.Faces_Block1_F	411p0de	18-23	Male	DEPC	scrambled slide with av lumin of 164.jpg	552	912
T1C1.Faces_Block1_F	411p0de	18-23	Male	DEPC	scrambled slide with av lumin of 164.jpg	521	923
T1C1.Faces_Block1_F	411p0de	18-23	Male	DEPC	scrambled slide with av lumin of 164.jpg	568	920
T1C1.Faces_Block1_F	411p0de	18-23	Male	DEPC	scrambled slide with av lumin of 164.jpg	538	906
T1C1.Faces_Block1_F	411p0de	18-23	Male	DEPC	scrambled slide with av lumin of 164.jpg	536	919
T1C1.Faces_Block1_F	411p0de	18-23	Male	DEPC	scrambled slide with av lumin of 164.jpg	554	935
T1C1.Faces_Block1_F	411p0de	18-23	Male	DEPC	scrambled slide with av lumin of 164.jpg	549	938
T1C1.Faces_Block1_F	411p0de	18-23	Male	DEPC	scrambled slide with av lumin of 164.jpg	561	934	145.32	73
T1C1.Faces_Block1_F	411p0de	18-23	Male	DEPC	scrambled slide with av lumin of 164.jpg	571	950	148.08	68.55
T1C1.Faces_Block1_F	411p0de	18-23	Male	DEPC	scrambled slide with av lumin of 164.jpg	549	943	142.11	70.53
T1C1.Faces_Block1_F	411p0de	18-23	Male	DEPC	scrambled slide with av lumin of 164.jpg	596	926	154.82	75
T1C1.Faces_Block1_F	411p0de	18-23	Male	DEPC	scrambled slide with av lumin of 164.jpg	572	921	148.3	76.47
T1C1.Faces_Block1_F	411p0de	18-23	Male	DEPC	scrambled slide with av lumin of 164.jpg	561	925	145.46	75.38
T1C1.Faces_Block1_F	411p0de	18-23	Male	DEPC	scrambled slide with av lumin of 164.jpg	566	916	146.68	77.69
T1C1.Faces_Block1_F	411p0de	18-23	Male	DEPC	scrambled slide with av lumin of 164.jpg	573	933	148.59	73.29
T1C1.Faces_Block1_F	411p0de	18-23	Male	DEPC	scrambled slide with av lumin of 164.jpg	580	932	150.7	73.39
T1C1.Faces_Block1_F	411p0de	18-23	Male	DEPC	scrambled slide with av lumin of 164.jpg	541	908	139.96	79.94
T1C1.Faces_Block1_F	411p0de	18-23	Male	DEPC	scrambled slide with av lumin of 164.jpg	531	906	137.38	80.37
T1C1.Faces_Block1_F	411p0de	18-23	Male	DEPC	scrambled slide with av lumin of 164.jpg	528	916	136.38	77.78
T1C1.Faces_Block1_F	411p0de	18-23	Male	DEPC	scrambled slide with av lumin of 164.jpg	553	926	143.11	75.1
T1C1.Faces_Block1_F	411p0de	18-23	Male	DEPC	scrambled slide with av lumin of 164.jpg	522	934	135.05	72.86
T1C1.Faces_Block1_F	411p0de	18-23	Male	DEPC	scrambled slide with av lumin of 164.jpg	542	927	140.28	74.84
T1C1.Faces_Block1_F	411p0de	18-23	Male	DEPC	scrambled slide with av lumin of 164.jpg	534	937	138.21	72.11
T1C1.Faces_Block1_F	411p0de	18-23	Male	DEPC	scrambled slide with av lumin of 164.jpg	556	936	144.2	72.26
T1C1.Faces_Block1_F	411p0de	18-23	Male	DEPC	scrambled slide with av lumin of 164.jpg	537	928	138.94	74.5
T1C1.Faces_Block1_F	411p0de	18-23	Male	DEPC	scrambled slide with av lumin of 164.jpg	540	923	139.65	75.89
T1C1.Faces_Block1_F	411p0de	18-23	Male	DEPC	scrambled slide with av lumin of 164.jpg	533	933	137.96	73.28
T1C1.Faces_Block1_F	411p0de	18-23	Male	DEPC	scrambled slide with av lumin of 164.jpg	552	921	143.01	76.36
T1C1.Faces_Block1_F	411p0de	18-23	Male	DEPC	scrambled slide with av lumin of 164.jpg	552	960	143.02	66.02
T1C1.Faces_Block1_F	411p0de	18-23	Male	DEPC	scrambled slide with av lumin of 164.jpg	546	929	141.36	74.32
T1C1.Faces_Block1_F	411p0de	18-23	Male	DEPC	scrambled slide with av lumin of 164.jpg	541	945	140.1	69.97
T1C1.Faces_Block1_F	411p0de	18-23	Male	DEPC	scrambled slide with av lumin of 164.jpg	546	939	141.32	71.49
T1C1.Faces_Block1_F	411p0de	18-23	Male	DEPC	scrambled slide with av lumin of 164.jpg	532	950	137.7	68.64
T1C1.Faces_Block1_F	411p0de	18-23	Male	DEPC	scrambled slide with av lumin of 164.jpg	546	899	141.35	82.37
T1C1.Faces_Block1_F	411p0de	18-23	Male	DEPC	scrambled slide with av lumin of 164.jpg	543	931	140.47	73.57
T1C1.Faces_Block1_F	411p0de	18-23	Male	DEPC	scrambled slide with av lumin of 164.jpg	549	946	142.22	69.55
T1C1.Faces_Block1_F	411p0de	18-23	Male	DEPC	scrambled slide with av lumin of 164.jpg	505	960	130.18	65.85
T1C1.Faces_Block1_F	411p0de	18-23	Male	DEPC	scrambled slide with av lumin of 164.jpg	545	943	141.24	70.34
T1C1.Faces_Block1_F	411p0de	18-23	Male	DEPC	scrambled slide with av lumin of 164.jpg	535	973
T1C1.Faces_Block1_F	411p0de	18-23	Male	DEPC	scrambled slide with av lumin of 164.jpg	556	949	144.06	68.87
T1C1.Faces_Block1_F	411p0de	18-23	Male	DEPC	scrambled slide with av lumin of 164.jpg	508	958	131.19	66.36
T1C1.Faces_Block1_F	411p0de	18-23	Male	DEPC	scrambled slide with av lumin of 164.jpg
T1C1.Faces_Block1_F	411p0de	18-23	Male	DEPC	scrambled slide with av lumin of 164.jpg
T1C1.Faces_Block1_F	411p0de	18-23	Male	DEPC	scrambled slide with av lumin of 164.jpg
T1C1.Faces_Block1_F	411p0de	18-23	Male	DEPC	scrambled slide with av lumin of 164.jpg
T1C1.Faces_Block1_F	411p0de	18-23	Male	DEPC	scrambled slide with av lumin of 164.jpg
T1C1.Faces_Block1_F	411p0de	18-23	Male	DEPC	scrambled slide with av lumin of 164.jpg
T1C1.Faces_Block1_F	411p0de	18-23	Male	DEPC	scrambled slide with av lumin of 164.jpg	594	427	154.24	209.78
T1C1.Faces_Block1_F	411p0de	18-23	Male	DEPC	scrambled slide with av lumin of 164.jpg	652	441	170.02	206.17
T1C1.Faces_Block1_F	411p0de	18-23	Male	DEPC	scrambled slide with av lumin of 164.jpg	678	430	177.17	209.11
T1C1.Faces_Block1_F	411p0de	18-23	Male	DEPC	scrambled slide with av lumin of 164.jpg	715	427	187.13	209.92
T1C1.Faces_Block1_F	411p0de	18-23	Male	DEPC	scrambled slide with av lumin of 164.jpg	713	409	186.58	214.7
T1C1.Faces_Block1_F	411p0de	18-23	Male	DEPC	scrambled slide with av lumin of 164.jpg	687	403	179.41	216.27
T1C1.Faces_Block1_F	411p0de	18-23	Male	DEPC	scrambled slide with av lumin of 164.jpg	701	405	183.43	215.84
T1C1.Faces_Block1_F	411p0de	18-23	Male	DEPC	scrambled slide with av lumin of 164.jpg	700	411	182.99	214.28
T1C1.Faces_Block1_F	411p0de	18-23	Male	DEPC	scrambled slide with av lumin of 164.jpg
T1C1.Faces_Block1_F	411p0de	18-23	Male	DEPC	scrambled slide with av lumin of 164.jpg	680	407	177.44	215.12
T1C1.Faces_Block1_F	411p0de	18-23	Male	DEPC	scrambled slide with av lumin of 164.jpg	680	419	177.62	212.01
T1C1.Faces_Block1_F	411p0de	18-23	Male	DEPC	scrambled slide with av lumin of 164.jpg	664	397	173.33	218.08
T1C1.Faces_Block1_F	411p0de	18-23	Male	DEPC	scrambled slide with av lumin of 164.jpg	666	417	173.77	212.67
T1C1.Faces_Block1_F	411p0de	18-23	Male	DEPC	scrambled slide with av lumin of 164.jpg	666	372	173.93	224.78
T1C1.Faces_Block1_F	411p0de	18-23	Male	DEPC	scrambled slide with av lumin of 164.jpg	662	368
T1C1.Faces_Block1_F	411p0de	18-23	Male	DEPC	scrambled slide with av lumin of 164.jpg	674	396
T1C1.Faces_Block1_F	411p0de	18-23	Male	DEPC	scrambled slide with av lumin of 164.jpg	679	373
T1C1.Faces_Block1_F	411p0de	18-23	Male	DEPC	scrambled slide with av lumin of 164.jpg	677	375
T1C1.Faces_Block1_F	411p0de	18-23	Male	DEPC	scrambled slide with av lumin of 164.jpg	684	382
T1C1.Faces_Block1_F	411p0de	18-23	Male	DEPC	scrambled slide with av lumin of 164.jpg	695	405	181.59	215.99
T1C1.Faces_Block1_F	411p0de	18-23	Male	DEPC	scrambled slide with av lumin of 164.jpg	690	425	180.34	210.35
T1C1.Faces_Block1_F	411p0de	18-23	Male	DEPC	scrambled slide with av lumin of 164.jpg	689	395	180.06	218.58
T1C1.Faces_Block1_F	411p0de	18-23	Male	DEPC	scrambled slide with av lumin of 164.jpg	682	420	178.05	211.73
T1C1.Faces_Block1_F	411p0de	18-23	Male	DEPC	scrambled slide with av lumin of 164.jpg	669	259
T1C1.Faces_Block1_F	411p0de	18-23	Male	DEPC	scrambled slide with av lumin of 164.jpg	656	256
T1C1.Faces_Block1_F	411p0de	18-23	Male	DEPC	scrambled slide with av lumin of 164.jpg	671	188	175.19	274.35
T1C1.Faces_Block1_F	411p0de	18-23	Male	DEPC	scrambled slide with av lumin of 164.jpg	660	207	172.1	269.4
T1C1.Faces_Block1_F	411p0de	18-23	Male	DEPC	scrambled slide with av lumin of 164.jpg	663	222
T1C1.Faces_Block1_F	411p0de	18-23	Male	DEPC	scrambled slide with av lumin of 164.jpg	680	232	177.61	262.52
T1C1.Faces_Block1_F	411p0de	18-23	Male	DEPC	scrambled slide with av lumin of 164.jpg	684	227
T1C1.Faces_Block1_F	411p0de	18-23	Male	DEPC	scrambled slide with av lumin of 164.jpg	709	244
T1C1.Faces_Block1_F	411p0de	18-23	Male	DEPC	scrambled slide with av lumin of 164.jpg	679	292
T1C1.Faces_Block1_F	411p0de	18-23	Male	DEPC	scrambled slide with av lumin of 164.jpg	693	228
T1C1.Faces_Block1_F	411p0de	18-23	Male	DEPC	scrambled slide with av lumin of 164.jpg	657	287
T1C1.Faces_Block1_F	411p0de	18-23	Male	DEPC	scrambled slide with av lumin of 164.jpg	662	304
T1C1.Faces_Block1_F	411p0de	18-23	Male	DEPC	scrambled slide with av lumin of 164.jpg	692	228
T1C1.Faces_Block1_F	411p0de	18-23	Male	DEPC	scrambled slide with av lumin of 164.jpg	694	254	181.29	256.54
T1C1.Faces_Block1_F	411p0de	18-23	Male	DEPC	scrambled slide with av lumin of 164.jpg	681	233	177.83	262.23
T1C1.Faces_Block1_F	411p0de	18-23	Male	DEPC	scrambled slide with av lumin of 164.jpg	666	237	173.7	261.26
T1C1.Faces_Block1_F	411p0de	18-23	Male	DEPC	scrambled slide with av lumin of 164.jpg	673	147
T1C1.Faces_Block1_F	411p0de	18-23	Male	DEPC	scrambled slide with av lumin of 164.jpg	647	266	168.58	253.38
T1C1.Faces_Block1_F	411p0de	18-23	Male	DEPC	scrambled slide with av lumin of 164.jpg	656	389
T1C1.Faces_Block1_F	411p0de	18-23	Male	DEPC	scrambled slide with av lumin of 164.jpg	1102	1019
T1C1.Faces_Block1_F	411p0de	18-23	Male	DEPC	scrambled slide with av lumin of 164.jpg
T1C1.Faces_Block1_F	411p0de	18-23	Male	DEPC	scrambled slide with av lumin of 164.jpg
T1C1.Faces_Block1_F	411p0de	18-23	Male	DEPC	scrambled slide with av lumin of 164.jpg
T1C1.Faces_Block1_F	411p0de	18-23	Male	DEPC	scrambled slide with av lumin of 164.jpg
T1C1.Faces_Block1_F	411p0de	18-23	Male	DEPC	scrambled slide with av lumin of 164.jpg
T1C1.Faces_Block1_F	411p0de	18-23	Male	DEPC	scrambled slide with av lumin of 164.jpg
T1C1.Faces_Block1_F	411p0de	18-23	Male	DEPC	scrambled slide with av lumin of 164.jpg	640	450	166.67	203.63
T1C1.Faces_Block1_F	411p0de	18-23	Male	DEPC	scrambled slide with av lumin of 164.jpg	650	465	169.4	199.7
T1C1.Faces_Block1_F	411p0de	18-23	Male	DEPC	scrambled slide with av lumin of 164.jpg	951	497	250.67	190.8
T1C1.Faces_Block1_F	411p0de	18-23	Male	DEPC	scrambled slide with av lumin of 164.jpg	973	500	256.63	190.05
T1C1.Faces_Block1_F	411p0de	18-23	Male	DEPC	scrambled slide with av lumin of 164.jpg	970	482	255.96	195
T1C1.Faces_Block1_F	411p0de	18-23	Male	DEPC	scrambled slide with av lumin of 164.jpg	966	484	254.8	194.43
T1C1.Faces_Block1_F	411p0de	18-23	Male	DEPC	scrambled slide with av lumin of 164.jpg	959	486	253.05	193.77
T1C1.Faces_Block1_F	411p0de	18-23	Male	DEPC	scrambled slide with av lumin of 164.jpg	974	423
T1C1.Faces_Block1_F	411p0de	18-23	Male	DEPC	scrambled slide with av lumin of 164.jpg
T1C1.Faces_Block1_F	411p0de	18-23	Male	DEPC	scrambled slide with av lumin of 164.jpg	958	442
T1C1.Faces_Block1_F	411p0de	18-23	Male	DEPC	scrambled slide with av lumin of 164.jpg	965	422
T1C1.Faces_Block1_F	411p0de	18-23	Male	DEPC	scrambled slide with av lumin of 164.jpg	967	435
T1C1.Faces_Block1_F	411p0de	18-23	Male	DEPC	scrambled slide with av lumin of 164.jpg	975	422
T1C1.Faces_Block1_F	411p0de	18-23	Male	DEPC	scrambled slide with av lumin of 164.jpg	977	448
T1C1.Faces_Block1_F	411p0de	18-23	Male	DEPC	scrambled slide with av lumin of 164.jpg	967	443
T1C1.Faces_Block1_F	411p0de	18-23	Male	DEPC	scrambled slide with av lumin of 164.jpg	983	406
T1C1.Faces_Block1_F	411p0de	18-23	Male	DEPC	scrambled slide with av lumin of 164.jpg	936	493	246.91	191.99
T1C1.Faces_Block1_F	411p0de	18-23	Male	DEPC	scrambled slide with av lumin of 164.jpg	926	506	243.93	188.39
T1C1.Faces_Block1_F	411p0de	18-23	Male	DEPC	scrambled slide with av lumin of 164.jpg	940	509	247.89	187.72
T1C1.Faces_Block1_F	411p0de	18-23	Male	DEPC	scrambled slide with av lumin of 164.jpg	946	503	249.57	189.41
T1C1.Faces_Block1_F	411p0de	18-23	Male	DEPC	scrambled slide with av lumin of 164.jpg	987	468
T1C1.Faces_Block1_F	411p0de	18-23	Male	DEPC	scrambled slide with av lumin of 164.jpg
T1C1.Faces_Block1_F	411p0de	18-23	Male	DEPC	scrambled slide with av lumin of 164.jpg
T1C1.Faces_Block1_F	411p0de	18-23	Male	DEPC	scrambled slide with av lumin of 164.jpg
T1C1.Faces_Block1_F	411p0de	18-23	Male	DEPC	scrambled slide with av lumin of 164.jpg
T1C1.Faces_Block1_F	411p0de	18-23	Male	DEPC	scrambled slide with av lumin of 164.jpg
T1C1.Faces_Block1_F	411p0de	18-23	Male	DEPC	scrambled slide with av lumin of 164.jpg
T1C1.Faces_Block1_F	411p0de	18-23	Male	DEPC	scrambled slide with av lumin of 164.jpg
T1C1.Faces_Block1_F	411p0de	18-23	Male	DEPC	scrambled slide with av lumin of 164.jpg
T1C1.Faces_Block1_F	411p0de	18-23	Male	DEPC	scrambled slide with av lumin of 164.jpg	941	585	248.22	167.16
T1C1.Faces_Block1_F	411p0de	18-23	Male	DEPC	scrambled slide with av lumin of 164.jpg	943	581	248.7	168.34
T1C1.Faces_Block1_F	411p0de	18-23	Male	DEPC	scrambled slide with av lumin of 164.jpg	931	563	245.28	173.16
T1C1.Faces_Block1_F	411p0de	18-23	Male	DEPC	scrambled slide with av lumin of 164.jpg	947	544	249.78	178.15
T1C1.Faces_Block1_F	411p0de	18-23	Male	DEPC	scrambled slide with av lumin of 164.jpg	936	579	246.73	168.97
T1C1.Faces_Block1_F	411p0de	18-23	Male	DEPC	scrambled slide with av lumin of 164.jpg	918	561	241.9	173.57
T1C1.Faces_Block1_F	411p0de	18-23	Male	DEPC	scrambled slide with av lumin of 164.jpg	910	577	239.76	169.18
T1C1.Faces_Block1_F	411p0de	18-23	Male	DEPC	scrambled slide with av lumin of 164.jpg	927	574	244.39	170.31
T1C1.Faces_Block1_F	411p0de	18-23	Male	DEPC	scrambled slide with av lumin of 164.jpg
T1C1.Faces_Block1_F	411p0de	18-23	Male	DEPC	scrambled slide with av lumin of 164.jpg	912	570	240.19	171.28
T1C1.Faces_Block1_F	411p0de	18-23	Male	DEPC	scrambled slide with av lumin of 164.jpg	890	574	234.47	170.34
T1C1.Faces_Block1_F	411p0de	18-23	Male	DEPC	scrambled slide with av lumin of 164.jpg	918	560	241.95	173.9
T1C1.Faces_Block1_F	411p0de	18-23	Male	DEPC	scrambled slide with av lumin of 164.jpg	922	566	242.93	172.4
T1C1.Faces_Block1_F	411p0de	18-23	Male	DEPC	scrambled slide with av lumin of 164.jpg	935	565	246.63	172.45
T1C1.Faces_Block1_F	411p0de	18-23	Male	DEPC	scrambled slide with av lumin of 164.jpg	910	566	239.77	172.21
T1C1.Faces_Block1_F	411p0de	18-23	Male	DEPC	scrambled slide with av lumin of 164.jpg	891	564	234.73	172.77
T1C1.Faces_Block1_F	411p0de	18-23	Male	DEPC	scrambled slide with av lumin of 164.jpg	909	551	239.57	176.3
T1C1.Faces_Block1_F	411p0de	18-23	Male	DEPC	scrambled slide with av lumin of 164.jpg	921	538	242.76	179.85
T1C1.Faces_Block1_F	411p0de	18-23	Male	DEPC	scrambled slide with av lumin of 164.jpg	877	581
T1C1.Faces_Block1_F	411p0de	18-23	Male	DEPC	scrambled slide with av lumin of 164.jpg	791	565	207.48	172.54
T1C1.Faces_Block1_F	411p0de	18-23	Male	DEPC	scrambled slide with av lumin of 164.jpg	774	577	203.16	169.26
T1C1.Faces_Block1_F	411p0de	18-23	Male	DEPC	scrambled slide with av lumin of 164.jpg	759	561	199.01	173.58
T1C1.Faces_Block1_F	411p0de	18-23	Male	DEPC	scrambled slide with av lumin of 164.jpg	762	611	199.89	160.11
T1C1.Faces_Block1_F	411p0de	18-23	Male	DEPC	scrambled slide with av lumin of 164.jpg	765	584	200.61	167.5
T1C1.Faces_Block1_F	411p0de	18-23	Male	DEPC	scrambled slide with av lumin of 164.jpg	769	553	201.64	175.9
T1C1.Faces_Block1_F	411p0de	18-23	Male	DEPC	scrambled slide with av lumin of 164.jpg	782	581	205.06	168.27
T1C1.Faces_Block1_F	411p0de	18-23	Male	DEPC	scrambled slide with av lumin of 164.jpg	789	571	207.08	170.9
T1C1.Faces_Block1_F	411p0de	18-23	Male	DEPC	scrambled slide with av lumin of 164.jpg	775	559	203.31	174.22
T1C1.Faces_Block1_F	411p0de	18-23	Male	DEPC	scrambled slide with av lumin of 164.jpg	787	573	206.48	170.42
T1C1.Faces_Block1_F	411p0de	18-23	Male	DEPC	scrambled slide with av lumin of 164.jpg	802	555	210.49	175.34
T1C1.Faces_Block1_F	411p0de	18-23	Male	DEPC	scrambled slide with av lumin of 164.jpg	781	591	204.83	165.61
T1C1.Faces_Block1_F	411p0de	18-23	Male	DEPC	scrambled slide with av lumin of 164.jpg	790	565	207.36	172.41
T1C1.Faces_Block1_F	411p0de	18-23	Male	DEPC	scrambled slide with av lumin of 164.jpg	792	514
T1C1.Faces_Block1_F	411p0de	18-23	Male	DEPC	scrambled slide with av lumin of 164.jpg	796	542
T1C1.Faces_Block1_F	411p0de	18-23	Male	DEPC	scrambled slide with av lumin of 164.jpg	814	544
T1C1.Faces_Block1_F	411p0de	18-23	Male	DEPC	scrambled slide with av lumin of 164.jpg	783	506
T1C1.Faces_Block1_F	411p0de	18-23	Male	DEPC	scrambled slide with av lumin of 164.jpg	789	530
T1C1.Faces_Block1_F	411p0de	18-23	Male	DEPC	scrambled slide with av lumin of 164.jpg	782	528
T1C1.Faces_Block1_F	411p0de	18-23	Male	DEPC	scrambled slide with av lumin of 164.jpg	788	583	206.78	167.7
T1C1.Faces_Block1_F	411p0de	18-23	Male	DEPC	scrambled slide with av lumin of 164.jpg	804	543
T1C1.Faces_Block1_F	411p0de	18-23	Male	DEPC	scrambled slide with av lumin of 164.jpg	767	533
T1C1.Faces_Block1_F	411p0de	18-23	Male	DEPC	scrambled slide with av lumin of 164.jpg	813	596	213.41	164.25
T1C1.Faces_Block1_F	411p0de	18-23	Male	DEPC	scrambled slide with av lumin of 164.jpg	783	523
T1C1.Faces_Block1_F	411p0de	18-23	Male	DEPC	scrambled slide with av lumin of 164.jpg	774	507
T1C1.Faces_Block1_F	411p0de	18-23	Male	DEPC	scrambled slide with av lumin of 164.jpg	776	543
T1C1.Faces_Block1_F	411p0de	18-23	Male	DEPC	scrambled slide with av lumin of 164.jpg	803	617	210.72	158.62
T1C1.Faces_Block1_F	411p0de	18-23	Male	DEPC	scrambled slide with av lumin of 164.jpg	809	615	212.3	158.97
T1C1.Faces_Block1_F	411p0de	18-23	Male	DEPC	scrambled slide with av lumin of 164.jpg	809	607	212.43	161.27
T1C1.Faces_Block1_F	411p0de	18-23	Male	DEPC	scrambled slide with av lumin of 164.jpg	807	612	211.86	159.96
T1C1.Faces_Block1_F	411p0de	18-23	Male	DEPC	scrambled slide with av lumin of 164.jpg	798	588	209.36	166.27
T1C1.Faces_Block1_F	411p0de	18-23	Male	DEPC	scrambled slide with av lumin of 164.jpg	894	690	235.52	138.81
T1C1.Faces_Block1_F	411p0de	18-23	Male	DEPC	scrambled slide with av lumin of 164.jpg	866	744	227.9	124.28
T1C1.Faces_Block1_F	411p0de	18-23	Male	DEPC	scrambled slide with av lumin of 164.jpg	862	793
T1C1.Faces_Block1_F	411p0de	18-23	Male	DEPC	scrambled slide with av lumin of 164.jpg	862	749
T1C1.Faces_Block1_F	411p0de	18-23	Male	DEPC	scrambled slide with av lumin of 164.jpg	897	722	236.37	130.16
T1C1.Faces_Block1_F	411p0de	18-23	Male	DEPC	scrambled slide with av lumin of 164.jpg	918	702	241.79	135.64
T1C1.Faces_Block1_F	411p0de	18-23	Male	DEPC	scrambled slide with av lumin of 164.jpg	878	722	231.09	130.04
T1C1.Faces_Block1_F	411p0de	18-23	Male	DEPC	scrambled slide with av lumin of 164.jpg	894	703	235.5	135.37
T1C1.Faces_Block1_F	411p0de	18-23	Male	DEPC	scrambled slide with av lumin of 164.jpg	857	736	225.29	126.27
T1C1.Faces_Block1_F	411p0de	18-23	Male	DEPC	scrambled slide with av lumin of 164.jpg	857	714	225.37	132.32
T1C1.Faces_Block1_F	411p0de	18-23	Male	DEPC	scrambled slide with av lumin of 164.jpg	844	709	222.02	133.78
T1C1.Faces_Block1_F	411p0de	18-23	Male	DEPC	scrambled slide with av lumin of 164.jpg	867	711	228.23	133.1
T1C1.Faces_Block1_F	411p0de	18-23	Male	DEPC	scrambled slide with av lumin of 164.jpg	915	718	241.14	131.22
T1C1.Faces_Block1_F	411p0de	18-23	Male	DEPC	scrambled slide with av lumin of 164.jpg	857	755	225.26	121.22
T1C1.Faces_Block1_F	411p0de	18-23	Male	DEPC	scrambled slide with av lumin of 164.jpg	866	715	227.94	131.96
T1C1.Faces_Block1_F	411p0de	18-23	Male	DEPC	scrambled slide with av lumin of 164.jpg	879	728	231.37	128.67
T1C1.Faces_Block1_F	411p0de	18-23	Male	DEPC	scrambled slide with av lumin of 164.jpg	877	723	230.71	129.83
T1C1.Faces_Block1_F	411p0de	18-23	Male	DEPC	scrambled slide with av lumin of 164.jpg	882	697
T1C1.Faces_Block1_F	411p0de	18-23	Male	DEPC	scrambled slide with av lumin of 164.jpg	895	692
T1C1.Faces_Block1_F	411p0de	18-23	Male	DEPC	scrambled slide with av lumin of 164.jpg	863	697
T1C1.Faces_Block1_F	411p0de	18-23	Male	DEPC	scrambled slide with av lumin of 164.jpg	895	669
T1C1.Faces_Block1_F	411p0de	18-23	Male	DEPC	scrambled slide with av lumin of 164.jpg	900	662
T1C1.Faces_Block1_F	411p0de	18-23	Male	DEPC	scrambled slide with av lumin of 164.jpg	958	725	252.62	129.44
T1C1.Faces_Block1_F	411p0de	18-23	Male	DEPC	scrambled slide with av lumin of 164.jpg	1041	781
T1C1.Faces_Block1_F	411p0de	18-23	Male	DEPC	scrambled slide with av lumin of 164.jpg	1033	793	272.93	110.99
T1C1.Faces_Block1_F	411p0de	18-23	Male	DEPC	scrambled slide with av lumin of 164.jpg	1059	771	280.13	116.86
T1C1.Faces_Block1_F	411p0de	18-23	Male	DEPC	scrambled slide with av lumin of 164.jpg	1054	808	278.57	106.99
T1C1.Faces_Block1_F	411p0de	18-23	Male	DEPC	scrambled slide with av lumin of 164.jpg	1061	789	280.44	112.22
T1C1.Faces_Block1_F	411p0de	18-23	Male	DEPC	scrambled slide with av lumin of 164.jpg	1053	787	278.34	112.71
T1C1.Faces_Block1_F	411p0de	18-23	Male	DEPC	scrambled slide with av lumin of 164.jpg	1061	794	280.59	110.51
T1C1.Faces_Block1_F	411p0de	18-23	Male	DEPC	scrambled slide with av lumin of 164.jpg	1066	792	281.93	111.23
T1C1.Faces_Block1_F	411p0de	18-23	Male	DEPC	scrambled slide with av lumin of 164.jpg	1080	765	285.65	118.59
T1C1.Faces_Block1_F	411p0de	18-23	Male	DEPC	scrambled slide with av lumin of 164.jpg	1069	736
T1C1.Faces_Block1_F	411p0de	18-23	Male	DEPC	scrambled slide with av lumin of 164.jpg	1059	735
T1C1.Faces_Block1_F	411p0de	18-23	Male	DEPC	scrambled slide with av lumin of 164.jpg	1060	719
T1C1.Faces_Block1_F	411p0de	18-23	Male	DEPC	scrambled slide with av lumin of 164.jpg	1046	749
T1C1.Faces_Block1_F	411p0de	18-23	Male	DEPC	scrambled slide with av lumin of 164.jpg	1057	762
T1C1.Faces_Block1_F	411p0de	18-23	Male	DEPC	scrambled slide with av lumin of 164.jpg	1070	742
T1C1.Faces_Block1_F	411p0de	18-23	Male	DEPC	scrambled slide with av lumin of 164.jpg	1065	732
T1C1.Faces_Block1_F	411p0de	18-23	Male	DEPC	scrambled slide with av lumin of 164.jpg	1057	752
T1C1.Faces_Block1_F	411p0de	18-23	Male	DEPC	scrambled slide with av lumin of 164.jpg	1046	741
T1C1.Faces_Block1_F	411p0de	18-23	Male	DEPC	scrambled slide with av lumin of 164.jpg	1063	737
T1C1.Faces_Block1_F	411p0de	18-23	Male	DEPC	scrambled slide with av lumin of 164.jpg	1055	763
T1C1.Faces_Block1_F	411p0de	18-23	Male	DEPC	scrambled slide with av lumin of 164.jpg	1090	724
T1C1.Faces_Block1_F	411p0de	18-23	Male	DEPC	scrambled slide with av lumin of 164.jpg	1097	721
T1C1.Faces_Block1_F	411p0de	18-23	Male	DEPC	scrambled slide with av lumin of 164.jpg	1082	715
T1C1.Faces_Block1_F	411p0de	18-23	Male	DEPC	scrambled slide with av lumin of 164.jpg	1064	709
T1C1.Faces_Block1_F	411p0de	18-23	Male	DEPC	scrambled slide with av lumin of 164.jpg	1077	724
T1C1.Faces_Block1_F	411p0de	18-23	Male	DEPC	scrambled slide with av lumin of 164.jpg	1075	714
T1C1.Faces_Block1_F	411p0de	18-23	Male	DEPC	scrambled slide with av lumin of 164.jpg	1081	708
T1C1.Faces_Block1_F	411p0de	18-23	Male	DEPC	scrambled slide with av lumin of 164.jpg	1079	713
T1C1.Faces_Block1_F	411p0de	18-23	Male	DEPC	scrambled slide with av lumin of 164.jpg	1086	753
T1C1.Faces_Block1_F	411p0de	18-23	Male	DEPC	scrambled slide with av lumin of 164.jpg	1096	719
T1C1.Faces_Block1_F	411p0de	18-23	Male	DEPC	scrambled slide with av lumin of 164.jpg	1085	779
T1C1.Faces_Block1_F	411p0de	18-23	Male	DEPC	scrambled slide with av lumin of 164.jpg	1039	773	274.51	116.54
T1C1.Faces_Block1_F	411p0de	18-23	Male	DEPC	scrambled slide with av lumin of 164.jpg	984	818	259.77	104.4
T1C1.Faces_Block1_F	411p0de	18-23	Male	DEPC	scrambled slide with av lumin of 164.jpg	1007	814	265.86	105.29
T1C1.Faces_Block1_F	411p0de	18-23	Male	DEPC	scrambled slide with av lumin of 164.jpg	986	809	260.29	106.61
T1C1.Faces_Block1_F	411p0de	18-23	Male	DEPC	scrambled slide with av lumin of 164.jpg	981	809	258.96	106.73
T1C1.Faces_Block1_F	411p0de	18-23	Male	DEPC	scrambled slide with av lumin of 164.jpg	971	827	256.26	101.7
T1C1.Faces_Block1_F	411p0de	18-23	Male	DEPC	scrambled slide with av lumin of 164.jpg	979	824	258.29	102.58
T1C1.Faces_Block1_F	411p0de	18-23	Male	DEPC	scrambled slide with av lumin of 164.jpg	992	832	261.69	100.51
T1C1.Faces_Block1_F	411p0de	18-23	Male	DEPC	scrambled slide with av lumin of 164.jpg	1004	835	265	99.54
T1C1.Faces_Block1_F	411p0de	18-23	Male	DEPC	scrambled slide with av lumin of 164.jpg	996	832	262.85	100.44
T1C1.Faces_Block1_F	411p0de	18-23	Male	DEPC	scrambled slide with av lumin of 164.jpg	1005	821	265.39	103.33
T1C1.Faces_Block1_F	411p0de	18-23	Male	DEPC	scrambled slide with av lumin of 164.jpg	986	881
T1C1.Faces_Block1_F	411p0de	18-23	Male	DEPC	scrambled slide with av lumin of 164.jpg	1013	817	267.58	104.54
T1C1.Faces_Block1_F	411p0de	18-23	Male	DEPC	scrambled slide with av lumin of 164.jpg	978	841	258.26	98.01
T1C1.Faces_Block1_F	411p0de	18-23	Male	DEPC	scrambled slide with av lumin of 164.jpg	985	853	259.92	94.85
T1C1.Faces_Block1_F	411p0de	18-23	Male	DEPC	scrambled slide with av lumin of 164.jpg	979	829	258.44	101.12
T1C1.Faces_Block1_F	411p0de	18-23	Male	DEPC	scrambled slide with av lumin of 164.jpg	989	825	261.15	102.37
T1C1.Faces_Block1_F	411p0de	18-23	Male	DEPC	scrambled slide with av lumin of 164.jpg	1000	783
T1C1.Faces_Block1_F	411p0de	18-23	Male	DEPC	scrambled slide with av lumin of 164.jpg	1000	784
T1C1.Faces_Block1_F	411p0de	18-23	Male	DEPC	scrambled slide with av lumin of 164.jpg	995	826	262.83	102.02
T1C1.Faces_Block1_F	411p0de	18-23	Male	DEPC	scrambled slide with av lumin of 164.jpg	984	790	259.76	111.76
T1C1.Faces_Block1_F	411p0de	18-23	Male	DEPC	scrambled slide with av lumin of 164.jpg	980	783	258.68	113.7
T1C1.Faces_Block1_F	411p0de	18-23	Male	DEPC	scrambled slide with av lumin of 164.jpg	962	795	253.87	110.51
T1C1.Faces_Block1_F	411p0de	18-23	Male	DEPC	scrambled slide with av lumin of 164.jpg	947	798	249.64	109.61
T1C1.Faces_Block1_F	411p0de	18-23	Male	DEPC	scrambled slide with av lumin of 164.jpg	971	795	256.1	110.48
T1C1.Faces_Block1_F	411p0de	18-23	Male	DEPC	scrambled slide with av lumin of 164.jpg	971	802	256.03	108.46
T1C1.Faces_Block1_F	411p0de	18-23	Male	DEPC	scrambled slide with av lumin of 164.jpg	970	815	255.83	105.06
T1C1.Faces_Block1_F	411p0de	18-23	Male	DEPC	scrambled slide with av lumin of 164.jpg	977	807	257.81	107.07
T1C1.Faces_Block1_F	411p0de	18-23	Male	DEPC	scrambled slide with av lumin of 164.jpg	925	792	243.76	111.37
T1C1.Faces_Block1_F	411p0de	18-23	Male	DEPC	scrambled slide with av lumin of 164.jpg	987	646	260.65	150.67
T1C1.Faces_Block1_F	411p0de	18-23	Male	DEPC	scrambled slide with av lumin of 164.jpg	1047	398
T1C1.Faces_Block1_F	411p0de	18-23	Male	DEPC	scrambled slide with av lumin of 164.jpg	1024	449	270.47	203.97
T1C1.Faces_Block1_F	411p0de	18-23	Male	DEPC	scrambled slide with av lumin of 164.jpg	1034	427	273.11	209.75
T1C1.Faces_Block1_F	411p0de	18-23	Male	DEPC	scrambled slide with av lumin of 164.jpg	1033	427	273.05	209.84
T1C1.Faces_Block1_F	411p0de	18-23	Male	DEPC	scrambled slide with av lumin of 164.jpg	1037	433	274.08	208.25
T1C1.Faces_Block1_F	411p0de	18-23	Male	DEPC	scrambled slide with av lumin of 164.jpg	1024	452	270.52	203.21
T1C1.Faces_Block1_F	411p0de	18-23	Male	DEPC	scrambled slide with av lumin of 164.jpg	1048	403
T1C1.Faces_Block1_F	411p0de	18-23	Male	DEPC	scrambled slide with av lumin of 164.jpg	1064	387
T1C1.Faces_Block1_F	411p0de	18-23	Male	DEPC	scrambled slide with av lumin of 164.jpg	1056	406
T1C1.Faces_Block1_F	411p0de	18-23	Male	DEPC	scrambled slide with av lumin of 164.jpg	1062	403
T1C1.Faces_Block1_F	411p0de	18-23	Male	DEPC	scrambled slide with av lumin of 164.jpg
T1C1.Faces_Block1_F	411p0de	18-23	Male	DEPC	scrambled slide with av lumin of 164.jpg
T1C1.Faces_Block1_F	411p0de	18-23	Male	DEPC	scrambled slide with av lumin of 164.jpg
T1C1.Faces_Block1_F	411p0de	18-23	Male	DEPC
T1C1.Faces_Block1_F	411p0de	18-23	Male	DEPC
T1C1.Faces_Block1_F	411p0de	18-23	Male	DEPC
T1C1.Faces_Block1_F	411p0de	18-23	Male	DEPC
T1C1.Faces_Block1_F	411p0de	18-23	Male	DEPC
T1C1.Faces_Block1_F	411p0de	18-23	Male	DEPC
T1C1.Faces_Block1_F	411p0de	18-23	Male	DEPC
T1C1.Faces_Block1_F	411p0de	18-23	Male	DEPC
T1C1.Faces_Block1_F	411p0de	18-23	Male	DEPC
T1C1.Faces_Block1_F	411p0de	18-23	Male	DEPC
T1C1.Faces_Block1_F	411p0de	18-23	Male	DEPC				261.22	206.53
T1C1.Faces_Block1_F	411p0de	18-23	Male	DEPC
T1C1.Faces_Block1_F	411p0de	18-23	Male	DEPC
T1C1.Faces_Block1_F	411p0de	18-23	Male	DEPC
T1C1.Faces_Block1_F	411p0de	18-23	Male	DEPC	fixation cross.jpg	948	482
T1C1.Faces_Block1_F	411p0de	18-23	Male	DEPC	fixation cross.jpg
T1C1.Faces_Block1_F	411p0de	18-23	Male	DEPC	fixation cross.jpg	974	500
T1C1.Faces_Block1_F	411p0de	18-23	Male	DEPC	fixation cross.jpg	970	511
T1C1.Faces_Block1_F	411p0de	18-23	Male	DEPC	fixation cross.jpg	976	482
T1C1.Faces_Block1_F	411p0de	18-23	Male	DEPC	fixation cross.jpg	955	515
T1C1.Faces_Block1_F	411p0de	18-23	Male	DEPC	fixation cross.jpg	978	509
T1C1.Faces_Block1_F	411p0de	18-23	Male	DEPC	fixation cross.jpg
T1C1.Faces_Block1_F	411p0de	18-23	Male	DEPC	fixation cross.jpg	957	618
T1C1.Faces_Block1_F	411p0de	18-23	Male	DEPC	fixation cross.jpg
T1C1.Faces_Block1_F	411p0de	18-23	Male	DEPC	fixation cross.jpg	995	448
T1C1.Faces_Block1_F	411p0de	18-23	Male	DEPC	fixation cross.jpg	986	416
T1C1.Faces_Block1_F	411p0de	18-23	Male	DEPC	fixation cross.jpg	986	439
T1C1.Faces_Block1_F	411p0de	18-23	Male	DEPC	fixation cross.jpg
T1C1.Faces_Block1_F	411p0de	18-23	Male	DEPC	fixation cross.jpg
T1C1.Faces_Block1_F	411p0de	18-23	Male	DEPC	fixation cross.jpg
T1C1.Faces_Block1_F	411p0de	18-23	Male	DEPC	fixation cross.jpg
T1C1.Faces_Block1_F	411p0de	18-23	Male	DEPC	fixation cross.jpg
T1C1.Faces_Block1_F	411p0de	18-23	Male	DEPC	fixation cross.jpg
T1C1.Faces_Block1_F	411p0de	18-23	Male	DEPC	fixation cross.jpg	1075	500
T1C1.Faces_Block1_F	411p0de	18-23	Male	DEPC	fixation cross.jpg	1053	552	278.25	176.06
T1C1.Faces_Block1_F	411p0de	18-23	Male	DEPC	fixation cross.jpg	1062	565	280.92	172.5
T1C1.Faces_Block1_F	411p0de	18-23	Male	DEPC	fixation cross.jpg	1053	556	278.38	174.99
T1C1.Faces_Block1_F	411p0de	18-23	Male	DEPC	fixation cross.jpg	1052	582	278.13	167.93
T1C1.Faces_Block1_F	411p0de	18-23	Male	DEPC	fixation cross.jpg	1032	552	272.78	176.11
T1C1.Faces_Block1_F	411p0de	18-23	Male	DEPC	fixation cross.jpg	1062	579	280.82	168.83
T1C1.Faces_Block1_F	411p0de	18-23	Male	DEPC	fixation cross.jpg	1047	569	276.72	171.42
T1C1.Faces_Block1_F	411p0de	18-23	Male	DEPC	fixation cross.jpg	1035	569	273.55	171.39
T1C1.Faces_Block1_F	411p0de	18-23	Male	DEPC	fixation cross.jpg
T1C1.Faces_Block1_F	411p0de	18-23	Male	DEPC	fixation cross.jpg	1048	538	277.12	179.86
T1C1.Faces_Block1_F	411p0de	18-23	Male	DEPC	fixation cross.jpg	1062	562	280.73	173.46
T1C1.Faces_Block1_F	411p0de	18-23	Male	DEPC	fixation cross.jpg	1038	566	274.38	172.36
T1C1.Faces_Block1_F	411p0de	18-23	Male	DEPC	fixation cross.jpg	1065	571	281.63	171.04
T1C1.Faces_Block1_F	411p0de	18-23	Male	DEPC	fixation cross.jpg	1038	554	274.37	175.6
T1C1.Faces_Block1_F	411p0de	18-23	Male	DEPC	fixation cross.jpg	1041	558	275.13	174.44
[truncated: 198,000+ more rows]
