# Supplementary material for: Pupil response to social-emotional material is associated with rumination and depressive symptoms in adults with autism spectrum disorder
Source: PLoS One. 2018 Aug 7;13(8):e0200340. doi: 10.1371/journal.pone.0200340 (PMC6080759; doi:10.1371/journal.pone.0200340)
Supplement: S3 File — (CSV) [file pone.0200340.s003.csv]

id	cohort	gender	age	viq	nviq	fsiq	asd	bdi	RRSbrooding	RRSreflect	rrstotal	Faces_numtrials	Faces_Happy_s1	Faces_Happy_s2	Faces_Happy_s3	Faces_Happy_s4	Faces_Happy_s5	Faces_Happy_s6	Faces_Happy_s7	Faces_Happy_s8	Faces_Sad_s1	Faces_Sad_s2	Faces_Sad_s3	Faces_Sad_s4	Faces_Sad_s5	Faces_Sad_s6	Faces_Sad_s7	Faces_Sad_s8	Faces_Angry_s1	Faces_Angry_s2	Faces_Angry_s3	Faces_Angry_s4	Faces_Angry_s5	Faces_Angry_s6	Faces_Angry_s7	Faces_Angry_s8	Faces_Neutral_s1	Faces_Neutral_s2	Faces_Neutral_s3	Faces_Neutral_s4	Faces_Neutral_s5	Faces_Neutral_s6	Faces_Neutral_s7	Faces_Neutral_s8	pd_all
812a1ck	0	1	29	105	110	108	0	3	6	7	27																																		NA
219j0ay	1	2	22	95	105	100	1	17	10	10	44																																		NA
816j1cn	0	1	24	115	117	117	0	8	10	9	34	38	-0.10419	0.04309	-0.04724	-0.08208	0.22642	0.17602	0.17026	0.20272	0.04491	0.06331	0.11233	0.13816	0.08329	-0.01085	-0.0258	0.1347	-0.03207	0.09173	0.28461	0.29907	0.35675	0.18447	0.13364	0.12481	0.00733	-0.11332	-0.13213	-0.1279	-0.02011	-0.0291	-0.18166	0.01193	0.061971875
818j1cc	0	1	29	120	119	122	0	3	6	5	23	45	-0.01789	-0.07976	-0.05564	0.02777	-0.0323	0.01012	-0.08888	-0.05542	0.00335	-0.02441	0.00267	0.01331	0.00849	0.06372	0.10327	0.08242	0.06997	0.14505	0.19833	0.15468	0.13431	0.06004	0.01459	0.09197	-0.07079	-0.06908	0.02173	0.12725	0.09682	-4.00E-05	0.07292	0.03538	0.032623438
218m1ag	1	1	20	117	108	113	1	1	6	8	33	48	0.02375	0.05853	0.24442	0.28479	0.28867	0.21455	0.17131	0.32343	-0.00323	0.08536	0.1229	0.08132	0.11655	0.24237	0.19861	0.19986	-0.04501	0.05354	0.10943	0.16252	0.18396	0.2198	0.2452	0.17717	0.05763	0.08388	0.08715	0.02053	0.13021	0.10382	0.22043	0.30213	0.148924375
826t1cg	0	1	27	110	79	94	0	2	10	9	38	59	0.00937	0.15802	0.24855	0.19091	0.13709	0.18407	0.21663	0.13742	0.02015	0.12859	0.21134	0.14315	0.14482	0.11696	0.1744	0.13068	-0.01425	0.07624	0.15389	0.21829	0.20692	0.14333	0.11875	0.18132	-0.01304	0.152	0.18609	0.16188	0.17511	0.22788	0.22944	0.21238	0.149011875
827e1cu	0	1	22	147	102	127	0	1	5	5	23	71	-0.05031	0.04099	0.11794	0.10185	0.12547	0.11865	0.08846	0.11266	0.02064	0.15191	0.20483	0.18211	0.16345	0.1792	0.18256	0.17518	0.02662	0.1336	0.23047	0.19815	0.18361	0.2042	0.22421	0.28927	-0.00585	0.05278	0.12448	0.04427	-0.01657	0.05477	0.08176	0.06391	0.118914688
421a0db	2	2	22	117	116	119	0	21	12	11	59	76	0.08751	0.28938	0.33516	0.38116	0.41983	0.45054	0.51817	0.55069	0.12727	0.35926	0.41232	0.41861	0.38536	0.39202	0.41755	0.34932	-0.02703	0.07512	0.16942	0.17046	0.19351	0.17946	0.12807	0.02826	-0.03893	0.05253	0.07942	0.11321	0.12601	0.14617	0.07744	0.00865	0.2304975
231a0aj	1	2	26	103	123	114	1	11	9	9	39																																		NA
232s0af	1	2	33	116	109	114	1	15	9	14	54	68	0.05188	0.06849	0.07694	0.13308	0.16525	0.11053	0.07813	0.06918	0.05612	0.16325	0.24247	0.25919	0.23906	0.16845	0.13665	0.13748	0.06148	0.11552	0.15329	0.1888	0.16343	0.16074	0.09884	0.14839	-0.00764	0.02463	0.04793	0.12956	0.12572	0.10551	0.07586	0.08735	0.11986125
414c1dy	2	1	26	121	108	117	0	30	8	8	50	75	-0.00526	0.04697	0.16996	0.22361	0.231	0.20835	0.16838	0.15921	-0.0659	-0.0086	0.13277	0.24685	0.26591	0.27187	0.30275	0.3118	-0.0577	0.0363	0.16176	0.22963	0.21901	0.20799	0.21681	0.22986	-0.05604	0.00821	0.13799	0.17627	0.23013	0.26342	0.2075	0.18653	0.158041875
811n0cz	0	2	21	99	109	105	0	0	6	5	23	73	-0.07632	-0.11095	0.00201	-0.00116	0.0195	0.0502	-0.00513	0.02675	-0.01023	-0.00631	0.11454	0.18441	0.21594	0.21713	0.16823	0.14675	0.04393	0.11504	0.17269	0.222	0.24277	0.28197	0.21673	0.21196	-0.03122	0.08431	0.22893	0.24385	0.28375	0.23663	0.20152	0.23012	0.122510625
225d0ab	1	2	25	101	107	105	1	29	16	11	55	46	0.01457	0.11158	0.15236	0.2076	0.26206	0.22976	0.17671	0.14707	0.03287	0.14312	0.15278	0.13743	0.05512	0.11551	0.16073	0.17475	0.0631	0.16306	0.21089	0.11104	-0.0017	0.18872	0.29585	0.3048	-0.01593	0.02094	0.04423	0.0736	0.06929	0.08287	0.06678	0.07828	0.1259325
229e0az	1	2	23	105	103	105	1	7	9	7	36	60	-0.02588	0.02165	0.19652	0.2276	0.25614	0.22342	0.27064	0.25112	0.02357	0.10376	0.23855	0.16453	0.31193	0.31956	0.38126	0.38286	-0.05653	0.00173	0.12838	0.37062	0.41215	0.38949	0.24062	0.22056	-0.07716	-0.01222	0.15177	0.26549	0.25567	0.26314	0.21129	0.19207	0.197009375
233c0ap	0	2	24	90	79	82	0	4	11	13	38	56	-0.04267	-0.00306	-0.06665	-0.09213	-0.03647	-0.01116	-0.07507	-0.13202	0.05606	0.07932	0.06519	0.04782	0.05565	0.06548	0.0701	0.04185	0.03911	0.13933	0.12723	0.13088	0.18058	0.20694	0.18179	0.13709	0.03275	0.12411	0.15583	0.21687	0.19777	0.00544	0.12773	0.23098	0.070520938
611b1hd	2	1	24	98	89	92	0	21	11	12	49	38	0.0759	0.05484	0.17339	0.30241	0.21052	0.24146	0.26237	0.25704	-0.0377	-0.08028	0.01569	0.14121	0.1832	0.31865	0.46603	0.40478	-0.05345	-0.02158	0.06571	0.07191	0.04394	0.03853	-0.00921	0.07925	-0.11956	-0.03116	0.17883	0.22491	0.11956	0.15268	0.23123	0.17286	0.12918625
221s0ag	1	2	19	81	99	89	1	2	7	5	25	56	-0.0483	-0.04732	-0.01839	0.04895	0.14337	0.20304	0.22587	0.22586	-0.00182	-0.04084	-0.05382	-0.04373	-0.01776	0.01146	0.04114	-0.03871	-0.04401	-0.11092	-0.16259	-0.15603	-0.1261	-0.05509	0.00915	-0.01449	-0.06409	-0.15357	-0.08985	-0.10808	-0.01402	0.11259	0.09414	0.07165	-0.006947188
813a1cw	0	1	35	100	105	103	0	4	9	9	36	57	0.10781	0.1264	0.15393	0.07878	0.21876	0.04717	0.09285	0.17338	-0.02398	0.11903	0.1239	0.12134	0.23837	0.19048	0.15857	0.11122	-0.01267	0.1477	0.22284	0.21951	0.14621	0.23862	0.3047	0.20056	0.13245	0.17489	0.18922	0.14372	0.22606	0.18876	0.01792	0.07575	0.145445313
824a0cf	0	2	26	120	136	131	0	0	6	5	23	61	-0.01045	0.02879	0.08163	0.11348	0.04792	0.08806	0.11216	0.10357	0.0615	0.11318	0.13114	0.1382	0.13262	0.11361	0.08844	0.04717	-0.00304	0.09207	0.08748	0.10327	0.10483	0.0476	-0.002	0.02749	-0.02045	0.02873	0.06565	0.07687	0.04207	0.05154	-0.02926	-0.00105	0.064463125
814b0cj	0	2	32	100	92	95	0	4	8	7	29	77	-0.00075	0.05221	0.00973	-0.03451	0.00371	0.02017	0.01697	0.02394	-0.04446	0.0155	0.02782	0.01628	0.00074	0.00277	0.00409	0.00365	-0.02518	-0.03718	-0.01218	0.00232	-0.02315	0.05145	0.0559	0.04675	-0.00535	0.01911	0.01073	0.0331	0.03091	0.04498	0.07156	0.08931	0.014716875
821g1cd	0	1	26	106	98	103	0	1	5	7	27	65	0.0265	0.15736	0.19567	0.19506	0.15492	0.08721	0.06254	0.07046	0.05867	0.1265	0.14904	0.25895	0.26859	0.27952	0.27798	0.27106	0.02759	0.17601	0.23945	0.21784	0.19711	0.09149	0.04672	0.06653	0.06514	0.17898	0.24395	0.22942	0.10404	0.16009	0.14113	0.08529	0.153462813
224s0ar	1	2	18	88	93	89	1	5	7	7	33	57	0.13979	0.15987	0.19061	0.18255	0.17296	0.13329	0.22045	0.25694	0.06514	0.03729	0.07313	0.09557	0.06128	0.03514	0.12169	0.25007	0.04702	-0.01994	-0.04743	0.13759	0.19107	0.12973	0.1302	0.13211	0.00709	-0.00787	0.04133	0.12762	0.14744	0.07354	0.02742	0.05355	0.105195
423d0df	2	3	25	117	101	111	0	29	12	15	62	76	0.02214	0.15636	0.19005	0.15074	0.14615	0.13844	0.08571	0.09575	0.08244	0.21423	0.22482	0.15068	0.12353	0.15572	0.18619	0.19583	0.03392	0.13842	0.16133	0.13948	0.11498	0.10402	0.04612	0.05768	0.01128	0.14857	0.13038	0.06065	0.05922	0.06772	0.00785	-0.0103	0.112190625
214d0ac	1	2	18	93	110	101	1					39	0.06556	0.19612	0.22187	0.30318	0.33484	0.30296	0.42386	0.39058	0.03752	0.18964	0.38275	0.43714	0.45547	0.4701	0.45477	0.44267	0.05765	0.23835	0.31341	0.34251	0.40006	0.33672	0.18763	0.33694	-0.01364	0.00915	0.05544	0.06002	0.11515	0.14027	0.2364	0.17447	0.25311125
829h0cl	0	2	21	107	102	105	0	0	7	14	44	49	-0.00146	0.08773	0.18673	0.15209	0.15498	0.18111	0.22134	0.14688	-0.0411	0.07818	0.16704	0.20497	0.213	0.26069	0.26357	0.27892	-0.02054	0.0531	0.11742	0.08712	0.10232	0.10895	0.08113	0.05192	0.07631	0.12772	0.15927	0.18345	0.19946	0.20522	0.23659	0.20726	0.141605313
820g0cs	0	2	22	115	106	112	0	0	7	14	33	59	0.06687	0.16906	0.18324	0.09537	0.05235	0.01188	-0.00328	0.07151	0.10762	0.2086	0.16263	0.17879	0.09283	0.12828	0.08809	0.02575	0.20487	0.35609	0.29482	0.25633	0.23147	0.21028	0.2212	0.19762	0.00829	0.09025	0.11684	0.1073	0.03717	-0.0093	0.00121	0.04101	0.1251575
422w0dg	2	2	22	123	112	121	0	17	9	8	39	76	0.15928	0.31017	0.32181	0.33505	0.32165	0.34735	0.2493	0.22029	0.15981	0.15707	0.33628	0.35495	0.30251	0.28182	0.25871	0.24	0.16263	0.31908	0.35736	0.33293	0.20937	0.33283	0.37715	0.38442	0.1081	0.21573	0.27838	0.35251	0.30364	0.23184	0.18603	0.21902	0.272720938
822l1cd	0	1	27	142	125	137	0	2	8	16	53	79	-0.04996	-0.08925	-0.12511	-0.05805	-0.01611	-0.01545	-0.08742	-0.07059	-0.00973	-0.06267	-0.05356	0.00444	0.02192	0.04045	0.09429	0.08487	0.0086	0.00144	0.0199	0.07106	0.10397	0.07114	0.11172	0.11874	-0.03639	-0.0966	-0.05075	-0.0504	-0.04651	0.02837	-0.00332	-0.01775	-0.004959688
223b0an	1	2	20	120	120	123	1	2	5	5	23	54	0.04492	0.0876	0.05769	0.05021	0.08921	0.11646	0.09523	0.14188	-0.02111	0.0514	0.05733	0.05742	0.07454	0.05641	0.10721	0.08097	0.189	0.41667	0.41733	0.36542	0.35374	0.38538	0.41398	0.34494	0.09815	0.24049	0.31149	0.21764	0.11753	0.20612	0.26647	0.26814	0.179995625
411p0de	2	2	22	112	106	110	0	26	11	12	48	68	-0.01824	0.11163	0.1102	0.17384	0.19441	0.32243	0.3987	0.35937	-0.04929	0.01972	0.03076	0.10607	0.08946	0.04821	0.02664	-0.03724	0.00352	0.04957	0.13455	0.19362	0.23598	0.1773	0.23628	0.14058	-0.00617	0.06565	0.14453	0.18735	0.18171	0.13204	0.18828	0.27721	0.132145938
234r0as	1	2	23	104	87	95	1	3	9	11	39	69	-0.04102	-0.06529	-0.04119	-0.05031	-0.0058	-0.00019	-0.03145	0.09782	-0.02395	-0.10094	-0.06226	0.02153	0.02371	0.02419	0.02154	-0.00062	0.03505	0.00107	-0.05751	-0.11197	-0.02509	0.0087	0.00659	0.08736	-0.04131	-0.01135	-0.01796	-0.0063	-0.04458	0.09715	0.09467	0.14555	-0.0023175
211c0at	1	2	18	91	71	79	1	28	13	11	59	70	-0.00417	0.11168	0.16305	0.26739	0.26388	0.21291	0.19715	0.19233	0.00923	0.12687	0.27513	0.28921	0.28261	0.26438	0.19847	0.14516	0.03585	0.15312	0.2441	0.22572	0.20465	0.1505	0.14984	0.21156	0.06474	0.23701	0.31679	0.31973	0.31751	0.32125	0.28925	0.31782	0.204835
412j1dm	2	1	19	116	119	120	0	33	14	10	60	75	-0.04784	0.17946	0.43186	0.48696	0.52616	0.45371	0.32652	0.27456	0.02507	0.15106	0.2042	0.39077	0.26892	0.20818	0.29967	0.29832	-0.04006	0.21504	0.39663	0.33448	0.34656	0.3134	0.26455	0.32251	-0.05574	0.11109	0.27827	0.29913	0.3098	0.34711	0.28597	0.25881	0.264535313
215j0au	1	2	19	107	121	114	1	0	7	13	37	76	-0.02835	0.0801	0.22886	0.24222	0.23644	0.21169	0.1777	0.14555	-0.00074	0.0924	0.16787	0.24014	0.26986	0.2577	0.20881	0.14536	0.08426	0.14746	0.17314	0.19624	0.19109	0.18521	0.18019	0.21416	0.04737	0.19555	0.26186	0.28521	0.24843	0.20484	0.2358	0.19396	0.178761875
230m0am	1	2	18	90	112	101	1	13	13	8	47	77	-0.0332	0.07035	0.14898	0.1602	0.17805	0.20171	0.22193	0.25314	-0.05023	0.01517	0.11748	0.09495	0.09	0.06527	0.12546	0.13163	-0.06703	0.03338	0.11082	0.12032	0.09808	0.11466	0.12621	0.11031	-0.11218	-0.05234	0.00765	0.02829	0.06764	0.06151	0.10909	0.10625	0.082923438
823c1cv	0	1	34	113	117	115	0	2	6	7	26	47	0.04103	0.09606	0.05114	0.0844	0.12621	0.16108	0.18145	0.16046	0.00566	0.14621	0.00735	0.07647	0.09652	0.20624	0.11403	0.19745	-0.18057	-0.08305	0.0267	0.04077	0.06852	-0.18756	-0.06761	-0.12722	0.05083	0.28056	0.26308	0.25412	0.32121	0.33337	0.31984	0.39428	0.108094688
415e1dw	2	1	24	130	111	124	0	19	13	12	54	47	0.07214	0.37525	0.54396	0.55008	0.42801	0.48131	0.35178	0.32456	0.08747	0.31856	0.41353	0.43486	0.43499	0.43544	0.43428	0.41018	-0.01031	0.13705	0.09723	0.26142	0.37274	0.39972	0.31617	0.22503	-0.00346	0.1748	0.41805	0.41346	0.29301	0.37516	0.37414	0.4052	0.323306563
815l1cm	0	1	22	119	102	112	0	1	8	5	30	60	-0.00973	-0.01376	-0.05007	-0.02458	0.03	0.00623	-0.00013	0.0024	0.07731	0.16624	0.25016	0.19303	0.18601	0.16937	0.12788	0.10249	0.01341	0.0932	0.11819	0.11235	0.11247	0.12966	0.12777	0.12197	0.01346	0.02015	0.02182	0.04727	0.05162	0.1277	0.12751	0.0369	0.077759375
213b0al	1	2	21	106	108	107	1	5	7	5	31	70	0.03002	0.03054	0.01974	0.0552	0.121	0.17884	0.10775	0.12157	-0.0027	0.02002	0.07722	0.10366	0.08152	0.08765	0.09233	0.11015	-0.02468	0.04587	0.14158	0.15711	0.1593	0.15809	0.19039	0.17575	-0.03993	0.03096	0.0455	0.01891	0.05752	0.10377	0.08612	0.04918	0.080935938
219l1hs	1	1	33	116	117	119	1	24				71	0.01678	0.07151	0.0674	0.04713	0.12134	0.11792	0.11564	0.11668	0.01971	0.08264	0.08744	0.13045	0.14145	0.12627	0.14233	0.13775	0.07365	0.08077	0.11385	0.10651	0.12111	0.11971	0.13582	0.1372	0.03633	0.07278	0.12147	0.16644	0.15773	0.12292	0.13093	0.17247	0.106629063
828m0ct	0	2	23	130	105	121	0	1	8	6	28	74	-0.02681	0.10062	0.19747	0.21742	0.25858	0.25751	0.25889	0.23257	-0.00474	0.07003	0.21134	0.25546	0.28979	0.29726	0.29657	0.27028	-0.00112	0.11991	0.21809	0.18951	0.23357	0.21547	0.19959	0.17794	-0.05192	0.07234	0.18446	0.23571	0.25988	0.29584	0.27174	0.22999	0.18853875
216a1am	1	1	21	102	113	108	1	0	8	8	28	74	0.01969	0.07618	0.09598	0.11588	0.17814	0.11396	0.05902	0.01735	-0.0019	-0.00245	0.05155	0.10999	0.13464	0.07058	0.02426	0.02982	0.02142	0.10608	0.13427	0.0949	0.1038	0.10223	0.03302	0.02695	-0.01175	0.03917	0.08086	0.07518	0.04307	0.03991	0.04989	0.06732	0.065594063
228l1aj	1	1	22	98	101	100	1	20	12	10	45	79	0.0362	0.10511	0.23082	0.21863	0.29819	0.31312	0.36857	0.38721	-0.07031	0.10189	0.28569	0.32974	0.31328	0.3227	0.31376	0.35735	-0.05515	0.07262	0.22603	0.26078	0.25852	0.33713	0.37282	0.31258	-0.01871	0.06975	0.23084	0.28434	0.20708	0.19467	0.20144	0.25534	0.222563438
825p0cy	0	2	29	116	131	126	0	4	5	7	27	80	0.01205	0.09641	0.11595	0.09258	0.06347	0.0549	0.05398	0.06451	0.01966	0.14943	0.20332	0.20259	0.22079	0.17342	0.15719	0.20557	-0.01895	0.07519	0.13957	0.13986	0.12868	0.16776	0.16611	0.13147	-0.04116	0.03501	0.0193	0.03391	0.05605	0.03374	0.03159	0.05134	0.094852813
418s1dx	2	1	22	112	126	121	0	18	13	18	65	66	-0.11492	0.18624	0.42256	0.40428	0.40817	0.35347	0.2854	0.28446	-0.1097	0.22364	0.39748	0.38868	0.44297	0.43218	0.42515	0.40013	-0.16091	0.17497	0.3678	0.42403	0.4171	0.42913	0.35204	0.2655	-0.09861	0.17719	0.37998	0.39629	0.39272	0.31088	0.33007	0.39352	0.293184063
227m0ad	1	2	30	108	141	126	1	21	8	5	36	68	0.02211	0.13934	0.34273	0.3361	0.40408	0.4235	0.37847	0.32243	0.02819	0.12861	0.25863	0.26888	0.20337	0.25488	0.36695	0.31008	0.13242	0.25333	0.45547	0.41367	0.39976	0.44487	0.39578	0.34183	-0.06796	0.05726	0.2064	0.21535	0.22747	0.27118	0.19312	0.22891	0.261162813
220c0aw	1	2	23	87	82	82	1	20	18	13	61	73	0.00537	0.09722	0.26447	0.35008	0.34671	0.34668	0.41121	0.40674	0.01977	0.15034	0.28976	0.33467	0.3831	0.39255	0.37124	0.34944	0.00595	0.09021	0.2409	0.33005	0.3274	0.36566	0.40759	0.39998	-0.03269	0.09036	0.25506	0.24544	0.3594	0.36803	0.37045	0.35356	0.271771875
217l0af	1	2	19	93	109	101	1	3	8	6	40	74	-0.05333	-0.02831	0.05905	0.08713	0.08335	0.02168	0.03026	0.01383	-0.1186	-0.02212	-0.00415	0.05705	0.11702	0.09456	0.09878	0.07885	-0.11283	-0.05379	-0.05219	-0.05512	0.01485	0.03526	0.01863	0.11566	-0.10356	-0.11238	-0.06926	0.01476	0.03623	0.05723	0.11021	0.03311	0.012245625
817e1ct	0	1	33	119	116	120	0	0	7	7	27	77	0.06228	0.14153	0.10162	0.07708	0.08945	0.12156	0.0982	0.0978	0.01347	-0.02427	-0.04391	-0.02762	-0.05981	-0.01252	0.01842	0.03515	0.05818	0.06727	0.07884	0.12432	0.07495	0.03505	0.05913	0.06457	0.03566	-0.002	-0.06408	-0.0289	0.01748	0.05503	0.08089	0.10294	0.0452425
420r0dv	2	2	32	119	106	116	0	23	9	10	48	78	0.11439	0.25677	0.43158	0.46905	0.52306	0.55216	0.53864	0.44966	0.02201	0.20646	0.33883	0.2623	0.30832	0.36444	0.37147	0.44255	0.08207	0.2501	0.26817	0.31612	0.37227	0.46162	0.46411	0.4725	0.07296	0.2532	0.36981	0.48102	0.5873	0.57966	0.53491	0.52514	0.366957813
416e1dr	2	1	26	104	105	105	0	17	13	12	52	79	0.06115	0.17579	0.19702	0.19007	0.15323	0.18316	0.17568	0.1694	-0.03566	0.06997	0.10496	0.12695	0.08745	0.07963	0.10737	0.12493	0.01424	0.10933	0.12289	0.12342	0.09279	0.11533	0.102	0.05093	-0.04808	0.03296	0.09135	0.10509	0.09619	0.11558	0.12615	0.13343	0.104834375
419t0dp	2	2	26	119	123	124	0	34	11	10	53	79	-0.00879	0.08546	0.0977	0.05572	0.0637	0.04112	0.14468	0.22194	-0.07403	0.10572	0.11953	0.09576	0.10952	0.16306	0.13364	0.20337	0.01069	0.20351	0.22101	0.32284	0.32871	0.20144	0.27963	0.24646	-0.02431	0.10212	0.12364	0.14393	0.11993	0.11569	0.19218	0.21031	0.13612125
417j1dm	2	1	21	107	112	111	0	31	10	9	54	80	0.01209	0.18982	0.17971	0.2299	0.24688	0.21645	0.11781	0.03922	0.0493	0.15722	0.13809	0.14971	0.15883	0.07309	0.12211	0.13091	0.13491	0.33565	0.32349	0.35083	0.3022	0.28724	0.33908	0.33195	0.05949	0.18047	0.20365	0.184	0.12032	0.10716	0.04737	0.05874	0.174302813
